# Supplementary material for: Eukaryotic and cyanobacterial communities associated with marine snow particles in the oligotrophic Sargasso Sea
Source: Sci Rep. 2019 Jun 20;9:8891. doi: 10.1038/s41598-019-45146-7 (PMC6586830; doi:10.1038/s41598-019-45146-7)
Supplement: Supplementary file 2 — Supplementary Dataset 2 [file 41598_2019_45146_MOESM2_ESM.csv]

sample	station	Real	name	Depth	Chla	Temperature	Salinity	Particle_abundance	OTU_1805	OTU_2	OTU_5	OTU_4	OTU_7	OTU_8	OTU_6	OTU_1255	OTU_10	OTU_13	OTU_9	OTU_14	OTU_22	OTU_31	OTU_15	OTU_16	OTU_20	OTU_239	OTU_17	OTU_18	OTU_908	OTU_19	OTU_24	OTU_26	OTU_32	OTU_21	OTU_30	OTU_29	OTU_36	OTU_526	OTU_1021	OTU_3	OTU_34	OTU_33	OTU_37	OTU_48	OTU_1240	OTU_35	OTU_41	OTU_38	OTU_290
s3	st11	110	0-150m	0.1	24.2	36.65	19.57309749	59	754	28	282	290	5	5	0	5	12	1	8	188	1728	0	14	1	0	0	0	3	0	1	2	1092	0	0	12	0	1	1	8	0	0	0	127	2	0	0	0	10	1
s6	st12	3	0-50m	0.05	25	36.59	15.95816935	20155	7465	82	24	5033	416	13020	33	9	363	29	610	15	17	0	34	3	0	0	0	6	3922	1	16	14	29	140	0	0	120	0	366	0	0	2	3	513	14	8	0	26	809
s4	st12	1	0-50m	0.05	25	36.59	15.95816935	12678	74	4	6	11	2	10	1	0	1	1	3	583	473	0	8	0	0	0	0	4	5	0	1	9	0	7	2774	0	19	0	1028	0	0	0	1	506	1	7	0	0	152
s10	st14	134	0-150m	0.08	24.5	36.57	18.15262137	14	1769	5	1676	1	10	1	11	2	100	0	6	3	19	0	6	1069	0	0	1	4	0	0	1174	240	10	1	0	0	805	3	4	0	0	0	16	0	0	31	0	1163	1
s12	st18	8	0-100m	0.07	22.7	36.6	15.02906075	205	440	1549	70	15	29	30	16	24	12	5	115	8	57	0	117	64	6	0	0	5	16	62	2028	5	38	1971	15	2	8	0	12	1	0	77	116	4	0	1020	0	2	5
s11	st18	7	0-100m	0.07	22.7	36.6	15.02906075	8	13	5	4	4	0	3	1	0	7423	0	1	2	5	0	6	5	0	0	0	0	1	4	3	0	0	6	0	14	390	0	1	0	0	1	6	1	5	258	0	2	0
s14	st18	10	0-100m	0.07	22.7	36.6	15.02906075	0	14	21	5	0	0	0	0	0	0	0	1	5243	50	0	0	0	0	0	0	199	0	0	0	1	0	0	0	3	0	1	0	0	0	0	0	0	0	0	0	0	0
s13	st18	9	0-100m	0.07	22.7	36.6	15.02906075	3	38	22	3	2	7	3	0	0	3	0	0	9	76	0	5079	1	11	0	7	3	2	2	18	3	3	0	1	0	1	0	1	0	0	0	0	0	0	0	0	2	0
s15	st20	11	0-150m	0.09	22.8	36.59	15.83884955	460	391	2329	5822	11	350	9	12	59	9	0	879	80	85	0	0	41	82	0	1	8	6	71	0	0	24	0	0	30	2	2183	21	29	0	6	0	19	74	1	0	5	5
s16	st20	12	0-150m	0.09	22.8	36.59	15.83884955	1289	11324	22	177	5	1	0	1	28	41	0	27	10	2	0	0	7	0	0	0	14	0	3	4	3	8	0	1	0	0	3	66	0	1	0	0	51	0	0	2	2	23
s17	st20	13	0-150m	0.09	22.8	36.59	15.83884955	418	173	3538	42	119	31	31	32	4968	9	11	62	249	8	0	14	25	9	0	4	578	0	23	5	2	46	3	0	4	4	5	33	2	1	0	2	29	8	2	0	0	10
s18	st20	14	0-150m	0.09	22.8	36.59	15.83884955	1	337	10	58	0	3	0	0	7	0	0	0	0	31	0	0	51	2	0	3	1	0	0	0	2	1	0	0	0	0	2	3	2	2	0	1	0	0	0	1	0	0
s26	st28	21	0-100m	0.07	23.5	36.58	20.75117197	383	252	2392	14935	2	21	0	10	0	512	1	28	21	374	3	1	11	5	3	3	0	17	1722	6	943	4	130	0	0	185	9	9	1	1971	0	21	12	0	9	0	58	6
s25	st28	20	0-100m	0.07	23.5	36.58	20.75117197	548	3410	64	53	5	3417	0	1	5	18	0	40	3	60	0	31	7	4424	0	4373	6	1	9	10	3	1572	1	0	0	0	0	25	0	5	0	4	29	0	1	0	0	7
s27	st28	22	0-100m	0.07	23.5	36.58	20.75117197	72	792	12530	17	12	97	3	237	3	1	9	69	124	2	0	7	49	42	0	0	10	0	10	3	2	10	20	0	7	0	0	5	0	1	4	0	1	1	0	0	0	1
s24	st28	19	0-100m	0.07	23.5	36.58	20.75117197	1264	35	29	10	110	1536	2	80	2640	45	2	20	8	292	0	0	1	3	0	12	4	11	48	3	50	16	39	11	0	37	1	71	1922	0	33	1	52	0	15	1445	13	16
s28	st28	188	0-200m	0.1	22	36.64	22.03887968	13	129	8	15	56	2	8	10	4	8	3	3	3	762	0	0	3	0	0	0	0	1	13	0	444	6	3	0	11	0	0	17	0	0	0	1191	2	4	1	0	0	3
s42	st30	36	0-180m	0.13	22.5	36.69	24.57738069	8	6431	27	522	32	2	4	37	12	3	7	14	4	54	5750	210	223	0	4525	0	5	0	201	17	4	28	0	0	20	1	1	4	0	6	4	1	1	1	0	0	1	2
s29	st30	23	0-100m	0.07	23.9	36.65	25.44399301	3768	769	77	393	6874	3600	19	73	83	525	17	145	31	15	0	9	12	2	0	0	1	8	16	1	38	80	313	0	6	412	34	55	26	0	6	3	100	47	37	0	112	97
s38	st30	32	0-25m	0.04	24.6	36.61	46.47691219	2712	48	1475	31	71	271	605	1531	60	29	0	3976	11	131	0	0	6	0	3	1	2	19	14	92	105	138	82	0	46	76	4	144	27	0	347	28	115	229	17	0	8	43
s37	st30	31	0-100m	0.07	23.9	36.65	25.44399301	1260	32	324	5	600	31	44	329	274	5	0	1332	8	187	0	8	16	1	0	2	3	5	1	11	310	19	2	1	1	8	0	158	0	1	15	150	73	0	2	0	1	13
s40	st30	34	0-100m	0.07	23.9	36.65	25.44399301	194	85	230	5	544	47	272	2175	1894	93	16	436	12	274	0	1	14	0	2	5	28	103	91	17	63	569	53	24	284	99	0	25	23	0	159	18	11	0	22	8	10	7
s32	st30	26	0-100m	0.07	23.9	36.65	25.44399301	2971	63	46	0	6	55	57	10	60	5	5108	633	1	50	0	0	2	0	0	0	0	0	4	2	29	347	16	11	1	5	0	125	3	0	158	1	117	0	3	0	1	119
s41	st30	35	0-100m	0.07	23.9	36.65	25.44399301	3	512	0	35	2	21	0	1	0	6	0	16	1137	310	18	58	96	18	12	18	3271	0	50	27	1	14	0	0	0	0	0	2	0	0	2	0	0	0	0	0	0	0
s31	st30	25	0-100m	0.07	23.9	36.65	25.44399301	1	17	0	0	823	4	56	3878	1	103	0	1	9	9	0	0	2962	1	0	6	0	0	776	0	0	11	66	0	18	58	0	1	0	0	0	1	0	7	9	0	6	0
s45	st30	39	0-150m	0.13	23	36.69	24.94562695	41	31	19	20	2274	87	7	10	3	54	3781	232	1	38	0	1	1	1	0	0	0	5	424	0	15	91	76	0	1	138	0	7	0	0	1	11	4	6	11	0	0	1
s30	st30	24	0-100m	0.07	23.9	36.65	25.44399301	8	1253	44	7	1	5241	38	1898	0	15	1	13	0	1	0	1	4	4	0	0	1	0	1	3	1	1	4	0	0	6	0	4	0	0	1	0	1	1	1	0	1	1
s34	st30	28	0-180m	0.13	22.5	36.69	24.57738069	216	108	0	54	597	11	8	74	47	6	0	35	0	14	0	0	27	1	0	2	0	20	48	1	6	185	0	0	2359	0	0	8	50	0	36	20	8	1225	1	0	0	1
s33	st30	27	0-135m	0.12	23.3	36.69	25.13761176	86	25	2	60	17	15	7	43	137	1	0	71	20	122	0	0	3	8	0	0	0	8	17	0	45	20	1	0	10	0	1	4	2	0	13	24	4	6	0	0	0	5
s39	st30	33	0-65m	0.05	24.4	36.61	28.10367076	4	14	2	1	9	0	6	4	4	25	0	4	2	1	0	1	13	0	0	0	7	0	4	0	0	0	1	0	22	1	0	0	0	0	1	0	1	13	1	0	0	0
s48	st33	42	0-160m	0.11	22.6	36.67	19.97522513	0	135	89	1	0	1	0	0	1	64	3	1	1	634	0	0	0	0	0	0	0	0	1	1	1	0	70	132	0	15	0	2	5	0	907	3	0	0	12	1	0	0
[truncated: 784 more columns]
