# Supplementary material for: Eukaryotic and cyanobacterial communities associated with marine snow particles in the oligotrophic Sargasso Sea
Source: Sci Rep. 2019 Jun 20;9:8891. doi: 10.1038/s41598-019-45146-7 (PMC6586830; doi:10.1038/s41598-019-45146-7)
Supplement: Supplementary file 3 — Supplementary Dataset 3 [file 41598_2019_45146_MOESM3_ESM.csv]

sample	station	name	Depth	Chla	Temperature	Salinity	Particle_abundance	OTU_2	OTU_1805	OTU_5	OTU_4	OTU_8	OTU_7	OTU_13	OTU_1255	OTU_22	OTU_10	OTU_16	OTU_9	OTU_31	OTU_14	OTU_20	OTU_36	OTU_908	OTU_6	OTU_26	OTU_37	OTU_35	OTU_24	OTU_15	OTU_239	OTU_32	OTU_18	OTU_30	OTU_21	OTU_53	OTU_526	OTU_34	OTU_17	OTU_48	OTU_29	OTU_52	OTU_1021	OTU_290	OTU_147	OTU_59	OTU_38	OTU_11	OTU_1483
s3	st11	0-150m	0.1	24.2	36.65	19.57309749	59	0.044913033	0.003514415	0.001667858	0.016797713	0.000297832	0.017274244	0.000714796	0	0.011198475	0.000297832	0.000833929	5.96E-05	0.102930665	0.000476531	5.96E-05	0	0.000178699	0.000297832	0.000119133	0	0	5.96E-05	0	0	0.065046462	0	0	0	0	5.96E-05	0	0	0.007564927	0.000714796	0	5.96E-05	0.000595664	0.001846557	0	0	0.000119133	0
s6	st12	0-50m	0.05	25	36.59	15.95816935	20155	0.125993688	0.340174518	0.00138399	0.00040507	0.007021216	0.084946581	0.006126686	0.000556971	0.000253169	0.000151901	0.000573849	0.00048946	0.000286925	0.010295532	5.06E-05	0	0.000101268	0.219750544	0.000270047	3.38E-05	0.000236291	1.69E-05	0	0	0.000236291	0	0.002362909	0.00048946	0	0.002025351	0	0	5.06E-05	0	6.75E-05	0	0.000438826	6.75E-05	0	0	0.000101268	1.69E-05
s4	st12	0-50m	0.05	25	36.59	15.95816935	12678	0.003623721	0.620831497	0.000195877	0.000293815	9.79E-05	0.000538661	4.90E-05	4.90E-05	0.028549043	0	0.000391754	4.90E-05	0.023162431	0.000146908	0	0	0.000195877	0.000489692	4.90E-05	0	4.90E-05	0	0	0	0.000440723	0	0.000342784	0	0	0.000930415	0	0	4.90E-05	0.135840556	0	0	0	0.002546398	0	0	0	0
s10	st14	0-150m	0.08	24.5	36.57	18.15262137	14	0.201687379	0.001596169	0.00057006	0.191084255	0.001140121	0.000114012	0.011401209	0.001254133	0.000342036	0.000228024	0.000684073	0	0.00216623	0.000684073	0.121878919	0	0.000456048	0.000114012	0.133850188	0	0	0	0	0	0.0273629	0.000114012	0.000114012	0.001140121	0	0.091779729	0	0	0.001824193	0	0.000228024	0.000342036	0.132596055	0.000114012	0.000114012	0	0.000114012	0.000228024
s12	st18	0-100m	0.07	22.7	36.6	15.02906075	205	0.035098915	0.016352904	0.123564135	0.005583918	0.002313338	0.001196554	0.000957243	0.001276324	0.000638162	0.001914486	0.009333121	0.000398851	0.004546905	0.00917358	0.005105297	0.000159541	0.000398851	0.002393108	0.161774091	0.00614231	0	0.004945756	0	0.000478622	0.000398851	0	0.157227186	0.00303127	0.004546905	0.000638162	7.98E-05	0	0.00925335	0.001196554	0.000159541	0	0.000159541	0	0.000638162	0	0	0.017230377
s11	st18	0-100m	0.07	22.7	36.6	15.02906075	8	0.001366551	0.000840954	0.000525597	0.000420477	0	0.000420477	0.780300641	0.000105119	0.000210239	0	0.000630716	0	0.000525597	0.000105119	0.000525597	0.00147167	0	0.000315358	0.000315358	0.000105119	0.000525597	0.000420477	0	0	0	0	0.000630716	0	0	0.040996531	0	0	0.000630716	0	0	0	0.000210239	0	0	0	0	0.000105119
s14	st18	0-100m	0.07	22.7	36.6	15.02906075	0	0.001955854	0	0.00293378	0.000698519	0	0	0	0	0.73246717	0	0	0	0.006985191	0.000139704	0	0.000419111	0.027801062	0	0	0	0	0	0	0	0.000139704	0	0	0	0	0	0	0	0	0	0.000139704	0.000139704	0	0.107571947	0	0	0.004191115	0
s13	st18	0-100m	0.07	22.7	36.6	15.02906075	3	0.006353453	0.000501588	0.003678315	0.000501588	0.001170373	0.000334392	0.000501588	0	0.001504765	0	0.849189099	0	0.012706905	0	0.000167196	0	0.000501588	0.000501588	0.00300953	0	0	0.000334392	0	0.001839157	0.000501588	0.001170373	0	0.000501588	0	0.000167196	0	0	0	0.000167196	0	0	0.000334392	0	0.000167196	0	0.001003177	0
s15	st20	0-150m	0.09	22.8	36.59	15.83884955	460	0.02683044	0.031565223	0.159816098	0.399505936	0.024017018	0.000754821	0.00061758	0.000823441	0.005489604	0.004048583	0	0	0.005832704	0.060317025	0.002813422	0.002058602	0.00054896	0.00061758	0	0.00041172	0.005077884	0.004872024	0	0.005626844	0	6.86E-05	0	0.001646881	0.00013724	0.00013724	0.001989981	0	0	0	0	0.149797571	0.0003431	0.001235161	0	0	0.00013724	0
s16	st20	0-150m	0.09	22.8	36.59	15.83884955	1289	0.824283011	0.09382734	0.001601398	0.012883971	7.28E-05	0.000363954	0.002984423	7.28E-05	0.000727908	0.002038142	0	0	0.000145582	0.001965352	0.000509536	0	0.001019071	0	0.000291163	0	0	0.000218372	0	0	0.000218372	0	0	0.000582326	0	0	0	0	0	7.28E-05	0	0.000218372	0.000145582	0.000145582	0	0.000145582	0.000363954	0.000655117
s17	st20	0-150m	0.09	22.8	36.59	15.83884955	418	0.014411863	0.034821726	0.294735088	0.003498834	0.002582473	0.009913362	0.00074975	0.002665778	0.020743086	0.413862046	0.001166278	0.000916361	0.000666445	0.005164945	0.002082639	0.000333222	0.048150616	0.002582473	0.000416528	0	0.000666445	0.001916028	0	0.00074975	0.000166611	0.000333222	0.000249917	0.003832056	0	0.000333222	0.000166611	0	0.000166611	0	8.33E-05	0.000416528	0	0.004581806	0	0	0.01182939	0.001332889
s18	st20	0-150m	0.09	22.8	36.59	15.83884955	1	0.484892086	0.001438849	0.014388489	0.083453237	0.004316547	0	0	0	0	0.010071942	0	0	0.044604317	0	0.073381295	0	0.001438849	0	0	0	0	0	0	0.002877698	0.002877698	0.004316547	0	0.001438849	0	0	0.002877698	0	0.001438849	0	0	0.002877698	0	0	0	0.001438849	0.002877698	0.002877698
s26	st28	0-100m	0.07	23.5	36.58	20.75117197	383	0.009700889	0.014743812	0.092081457	0.57493167	0.000808407	7.70E-05	0.019709743	0.000384956	0.000808407	0	3.85E-05	3.85E-05	0.014397352	0.001077877	0.000423452	0	0	0	0.000230974	0	0	0.06628941	0.000115487	0.000192478	0.036301343	0.000115487	0.005004427	0.000153982	0	0.007121685	3.85E-05	0.000115487	0.000808407	0	0	0.00034646	0.002232744	0.000692921	7.70E-05	0	0	0.00034646
s25	st28	0-100m	0.07	23.5	36.58	20.75117197	548	0.177253353	0.02848529	0.003326749	0.002754964	0.177617216	0.000259902	0.000935648	5.20E-05	0.000155941	0.000259902	0.001611394	0	0.003118827	0.002079218	0.000363863	0	0.000311883	0	0.000519805	0	0	0.000467824	0	0.229961534	0.000155941	0.227310531	5.20E-05	0.081713276	0	0	0	0	0.000207922	0	0	0	0	0	0.000207922	0	5.20E-05	0.000259902
s27	st28	0-100m	0.07	23.5	36.58	20.75117197	72	0.050117066	0.004556097	0.792887426	0.001075745	0.006138075	0.000759349	6.33E-05	0.014997152	0.007846611	0.000189837	0.000442954	0.000569512	0.000126558	0.00436626	0.003100677	0.000442954	0.000632791	0.000189837	0.000189837	0.000253116	6.33E-05	0.000632791	0	0.002657723	0.000126558	0	0.001265582	0.000632791	6.33E-05	0	0	0	0	0	0	0	0	0.001328862	0.000253116	0	6.33E-05	0.000379675
s24	st28	0-100m	0.07	23.5	36.58	20.75117197	1264	0.003349603	0.120968514	0.002775385	0.000957029	0.146999713	0.010527323	0.004306632	0.007656235	0.000765624	0.252655757	0	0.000191406	0.027945258	0.001914059	9.57E-05	0	0.000382812	0.000191406	0.000287109	0.003158197	0	0.004593741	0	0.000287109	0.004785147	0.001148435	0.003732415	0.001531247	0.002392573	0.003541009	0.183941047	0	9.57E-05	0.001052732	0	9.57E-05	0.001244138	9.57E-05	0	0.138290746	9.57E-05	0.001148435
s28	st28	0-200m	0.1	22	36.64	22.03887968	13	0.015242822	0.001536098	0.000945291	0.001772421	0.000236323	0.006617039	0.000945291	0.001181614	0.000354484	0.000472646	0	0.000354484	0.090038993	0.000354484	0.000354484	0.001299775	0	0.000945291	0	0	0.000472646	0.001536098	0	0	0.052463665	0	0.000354484	0.000708968	0	0	0	0	0.140730238	0	0.038638781	0	0	0.000118161	0.000354484	0	0	0.000118161
s42	st30	0-180m	0.13	22.5	36.69	24.57738069	8	0.284633088	0.000354076	0.001195008	0.023103479	8.85E-05	0.001416305	0.000132779	0.001637603	0.000177038	0.000531114	0.009294503	0.000309817	0.002390015	0.000619634	0.009869877	0.000885191	0.000221298	0.000177038	0.000752412	0.000177038	4.43E-05	0.008896167	0.254492343	0	0.000177038	0	0	0.001239267	8.85E-05	4.43E-05	0	0.200274409	4.43E-05	0	0	4.43E-05	4.43E-05	4.43E-05	0.000309817	0	0.000177038	0.002212977
s29	st30	0-100m	0.07	23.9	36.65	25.44399301	3768	0.037149758	0.182028986	0.003719807	0.018985507	0.173913043	0.332077295	0.025362319	0.00352657	0.001497585	0.004009662	0.000434783	0.000821256	0.000724638	0.007004831	0.00057971	0.000289855	4.83E-05	0.000917874	4.83E-05	0.000289855	0.002270531	0.000772947	0	9.66E-05	0.001835749	0	0.015120773	0.003864734	4.83E-05	0.019903382	0.001256039	0	0.000144928	0	4.83E-05	0.001642512	0.005410628	0.000193237	4.83E-05	0	0	0.000193237
s38	st30	0-25m	0.04	24.6	36.61	46.47691219	2712	0.003013939	0.17028758	0.092615848	0.001946503	0.0170162	0.004458119	0.001820922	0.096132111	0.000690694	0.003767424	0	0	0.008225543	0.249654653	0.000376742	0.002888359	0.000125581	0.037988195	0.005776717	0.021788271	0.014379003	0.000879066	0	0	0.006592993	6.28E-05	0.005148813	0.008665076	0.006341831	0.004772071	0.001695341	0.000188371	0.001758131	0	0.000502323	0.000251162	0.000502323	0.001883712	0.000627904	0	0.000188371	0.000125581
s37	st30	0-100m	0.07	23.9	36.65	25.44399301	1260	0.002188633	0.086177416	0.022159907	0.000341974	0.002120238	0.041036865	0.000341974	0.022501881	0.000547158	0.018740168	0.000547158	0	0.012789823	0.09110184	0.001094316	6.84E-05	0.000205184	0.00300937	0.000752343	0.001025922	0	6.84E-05	0	6.84E-05	0.02120238	0.00013679	0.00013679	0.001299501	0.000410369	0.000547158	0	0	0.010259216	6.84E-05	0.017303878	0	6.84E-05	0.000478763	0	0	0.00013679	0.00013679
s40	st30	0-100m	0.07	23.9	36.65	25.44399301	194	0.006826213	0.015579827	0.018470928	0.000401542	0.003774494	0.043687761	0.00746868	0.174670736	0.000963701	0.15210408	8.03E-05	0.001284934	0.022004497	0.035014456	0.001124317	0.022807581	0.002248635	0.021843881	0.001365243	0.012769033	0	0.007308063	0	0	0.005059428	0.000401542	0.004256344	0.045695471	0.008030838	0.00795053	0.001847093	0.000160617	0.001445551	0.001927401	0.005059428	0	0.000803084	0.000240925	0.000401542	0.000642467	0.000803084	0.008271764
s32	st30	0-100m	0.07	23.9	36.65	25.44399301	2971	0.005112806	0.241113456	0.00373316	0	0.004463561	0.000486934	0.000405778	0.000811557	8.12E-05	0.004869339	0	0.414543094	0.004057783	0.051371531	0.000162311	8.12E-05	0	0.004625872	0.000162311	0.012822594	0	0.000324623	0	0	0.002353514	0	0.001298491	0.028161013	0.007547476	0.000405778	0.000243467	0	8.12E-05	0.000892712	0.000405778	0	8.12E-05	0	8.12E-05	0	0	0.00056809
s41	st30	0-100m	0.07	23.9	36.65	25.44399301	3	0.050314465	0.000294811	0	0.003439465	0.002063679	0.000196541	0.000589623	9.83E-05	0.111733491	0	0.005699686	0	0.030463836	0.001572327	0.009433962	0	0.32144261	0	0.002653302	0.000196541	0	0.004913522	0.001768868	0.001768868	9.83E-05	0.001768868	0	0.001375786	0	0	0	0.001179245	0	0	0.003930818	0	0	0.020440252	0.07134434	0	0.098663522	0.024174528
s31	st30	0-100m	0.07	23.9	36.65	25.44399301	1	0.00174002	0.000102354	0	0	0.000409417	0.084237462	0.010542477	0.396929376	0.000921187	0.000102354	0	0	0.000921187	0.000102354	0.303172979	0.001842375	0	0.005731832	0	0	0.000716479	0.079426817	0	0.000102354	0	0.000614125	0.006755374	0.001125896	0.000102354	0.00593654	0	0	0.000102354	0	0	0	0.000614125	0	0.000102354	0	0	0
s45	st30	0-150m	0.13	23	36.69	24.94562695	41	0.003315863	0.004385496	0.002032303	0.002139266	0.009305808	0.243234571	0.005776019	0.001069633	0.000106963	0.00032089	0.000106963	0.404428281	0.004064606	0.024815488	0.000106963	0.000106963	0	0.000748743	0	0.000106963	0.00064178	0.045352444	0	0.000106963	0.00160445	0	0.008129212	0.009733661	0.00032089	0.014760937	0	0	0.001176596	0	0.000427853	0	0	0.000106963	0	0	0	0.000106963
s30	st30	0-100m	0.07	23.9	36.65	25.44399301	8	0.140992461	0.000900191	0.004951052	0.000787667	0.589737819	0.000112524	0.001687859	0.213570384	0	0	0.000112524	0.000112524	0.000112524	0.001462811	0.000450096	0	0.000112524	0.004275909	0.000337572	0.000112524	0.000112524	0.000112524	0	0.000450096	0.000112524	0	0.000450096	0.000112524	0	0.000675143	0	0	0	0	0	0	0.000112524	0	0.000337572	0	0	0.000112524
s34	st30	0-180m	0.13	22.5	36.69	24.57738069	216	0.016751978	0.033503955	0	0.008375989	0.00170622	0.09260121	0.000930665	0.011478207	0	0.007290213	0	0	0.002171553	0.005428882	0.004187994	0.365906623	0	0.001240887	0.000155111	0.005583993	0.190010858	0.007445323	0	0.000155111	0.000930665	0.000310222	0	0.028695517	0	0	0.007755545	0	0.003102218	0	0.00170622	0	0	0	0	0	0	0.000310222
s33	st30	0-135m	0.12	23.3	36.69	25.13761176	86	0.008175278	0.028122956	0.000654022	0.019620667	0.004905167	0.005559189	0.000327011	0.014061478	0.006540222	0.044800523	0	0	0.039895356	0.023217789	0.000981033	0.003270111	0	0.002289078	0	0.004251145	0.001962067	0.005559189	0	0.002616089	0.0147155	0	0.000327011	0.006540222	0.000327011	0	0.000654022	0	0.007848267	0	0.098103336	0.000327011	0	0.000327011	0.064094179	0	0	0.0058862
s39	st30	0-65m	0.05	24.4	36.61	28.10367076	4	0.067307692	0.019230769	0.009615385	0.004807692	0	0.043269231	0.120192308	0.019230769	0.009615385	0.019230769	0.004807692	0	0.004807692	0.019230769	0.0625	0.105769231	0.033653846	0.028846154	0	0.004807692	0.0625	0.019230769	0	0	0	0	0.004807692	0	0	0.004807692	0	0	0	0	0.004807692	0	0	0	0.004807692	0	0.019230769	0.004807692
s48	st33	0-160m	0.11	22.6	36.67	19.97522513	0	0.03559188	0	0.023464276	0.000263644	0.000263644	0	0.016873187	0	0.000263644	0.000263644	0	0.000790931	0.167150013	0.000263644	0	0	0	0	0.000263644	0.239124703	0	0.000263644	0	0	0.000263644	0	0.018455049	0	0.190350646	0.003954653	0.001318218	0	0.000790931	0.034800949	0	0	0	0	0	0.000263644	0	0.061428948
[truncated: 163 more columns]
