# Supplementary material for: Eukaryotic and cyanobacterial communities associated with marine snow particles in the oligotrophic Sargasso Sea
Source: Sci Rep. 2019 Jun 20;9:8891. doi: 10.1038/s41598-019-45146-7 (PMC6586830; doi:10.1038/s41598-019-45146-7)
Supplement: Supplementary file 4 — Supplementary Dataset 4 [file 41598_2019_45146_MOESM4_ESM.csv]

sample	s3	s6	s4	s10	s12	s11	s14	s13	s15	s16	s17	s18	s26	s25	s27	s24	s28	s42	s29	s38	s37	s40	s32	s41	s31	s45	s30	s34	s33	s39	s48	summed	percentage	ranked
OTU_1805	59	20155	12678	14	205	8	0	3	460	1289	418	1	383	548	72	1264	13	8	3768	2712	1260	194	2971	3	1	41	8	216	86	4	0	48842	11.86464558	12
OTU_2	754	7465	74	1769	440	13	14	38	391	11324	173	337	252	3410	792	35	129	6431	769	48	32	85	63	512	17	31	1253	108	25	14	135	36933	8.971724238	9
OTU_5	28	82	4	5	1549	5	21	22	2329	22	3538	10	2392	64	12530	29	8	27	77	1475	324	230	46	0	0	19	44	0	2	2	89	24973	6.066414031	6
OTU_4	282	24	6	1676	70	4	5	3	5822	177	42	58	14935	53	17	10	15	522	393	31	5	5	0	35	0	20	7	54	60	1	1	24333	5.910945926	6
OTU_7	290	5033	11	1	15	4	0	2	11	5	119	0	2	5	12	110	56	32	6874	71	600	544	6	2	823	2274	1	597	17	9	0	17526	4.257396881	4
OTU_8	5	416	2	10	29	0	0	7	350	1	31	3	21	3417	97	1536	2	2	3600	271	31	47	55	21	4	87	5241	11	15	0	1	15313	3.719817325	4
OTU_6	5	13020	10	1	30	3	0	3	9	0	31	0	0	0	3	2	8	4	19	605	44	272	57	0	56	7	38	8	7	6	0	14248	3.461108682	3
OTU_1255	0	33	1	11	16	1	0	0	12	1	32	0	10	1	237	80	10	37	73	1531	329	2175	10	1	3878	10	1898	74	43	4	0	10508	2.552591945	3
OTU_10	5	9	0	2	24	0	0	0	59	28	4968	7	0	5	3	2640	4	12	83	60	274	1894	60	0	1	3	0	47	137	4	1	10330	2.509352378	3
OTU_13	12	363	1	100	12	7423	0	3	9	41	9	0	512	18	1	45	8	3	525	29	5	93	5	6	103	54	15	6	1	25	64	9491	2.30554341	2
OTU_9	1	29	1	0	5	0	0	0	0	0	11	0	1	0	9	2	3	7	17	0	0	16	5108	0	0	3781	1	0	0	0	3	8995	2.185055628	2
OTU_14	8	610	3	6	115	1	1	0	879	27	62	0	28	40	69	20	3	14	145	3976	1332	436	633	16	1	232	13	35	71	4	1	8781	2.133070981	2
OTU_22	188	15	583	3	8	2	5243	9	80	10	249	0	21	3	124	8	3	4	31	11	8	12	1	1137	9	1	0	0	20	2	1	7786	1.891366662	2
OTU_31	1728	17	473	19	57	5	50	76	85	2	8	31	374	60	2	292	762	54	15	131	187	274	50	310	9	38	1	14	122	1	634	5881	1.428606131	1
OTU_15	0	0	0	0	0	0	0	0	0	0	0	0	3	0	0	0	0	5750	0	0	0	0	0	18	0	0	0	0	0	0	0	5771	1.401885051	1
OTU_16	14	34	8	6	117	6	0	5079	0	0	14	0	1	31	7	0	0	210	9	0	8	1	0	58	0	1	1	0	0	1	0	5606	1.36180343	1
OTU_20	1	3	0	1069	64	5	0	1	41	7	25	51	11	7	49	1	3	223	12	6	16	14	2	96	2962	1	4	27	3	13	0	4717	1.145848516	1
OTU_239	0	0	0	0	6	0	0	11	82	0	9	2	5	4424	42	3	0	0	2	0	1	0	0	18	1	1	4	1	8	0	0	4620	1.122285381	1
OTU_17	0	0	0	0	0	0	0	0	0	0	0	0	3	0	0	0	0	4525	0	3	0	2	0	12	0	0	0	0	0	0	0	4545	1.104066463	1
OTU_18	0	0	0	1	0	0	0	7	1	0	4	3	3	4373	0	12	0	0	0	1	2	5	0	18	6	0	0	2	0	0	0	4438	1.078074139	1
OTU_908	3	6	4	4	5	0	199	3	8	14	578	1	0	6	10	4	0	5	1	2	3	28	0	3271	0	0	1	0	0	7	0	4163	1.011271438	1
OTU_19	0	3922	5	0	16	1	0	2	6	0	0	0	17	1	0	11	1	0	8	19	5	103	0	0	0	5	0	20	8	0	0	4150	1.008113492	1
OTU_24	1	1	0	0	62	4	0	2	71	3	23	0	1722	9	10	48	13	201	16	14	1	91	4	50	776	424	1	48	17	4	1	3617	0.878637711	1
OTU_26	2	16	1	1174	2028	3	0	18	0	4	5	0	6	10	3	3	0	17	1	92	11	17	2	27	0	0	3	1	0	0	1	3445	0.836855658	1
OTU_32	1092	14	9	240	5	0	1	3	0	3	2	2	943	3	2	50	444	4	38	105	310	63	29	1	0	15	1	6	45	0	1	3431	0.833454793	1
OTU_21	0	29	0	10	38	0	0	3	24	8	46	1	4	1572	10	16	6	28	80	138	19	569	347	14	11	91	1	185	20	0	0	3270	0.794344848	1
OTU_30	0	140	7	1	1971	6	0	0	0	0	3	0	130	1	20	39	3	0	313	82	2	53	16	0	66	76	4	0	1	1	70	3005	0.729971336	1
OTU_29	12	0	2774	0	15	0	0	1	0	1	0	0	0	0	0	11	0	0	0	0	1	24	11	0	0	0	0	0	0	0	132	2982	0.724384201	1
OTU_36	0	0	0	0	2	14	3	0	30	0	4	0	0	0	7	0	11	20	6	46	1	284	1	0	18	1	0	2359	10	22	0	2839	0.689646796	1
OTU_526	1	120	19	805	8	390	0	1	2	0	4	0	185	0	0	37	0	1	412	76	8	99	5	0	58	138	6	0	0	1	15	2391	0.580819123	1
OTU_1021	1	0	0	3	0	0	1	0	2183	3	5	2	9	0	0	1	0	1	34	4	0	0	0	0	0	0	0	0	1	0	0	2248	0.546081718	1
OTU_3	8	366	1028	4	12	1	0	1	21	66	33	3	9	25	5	71	17	4	55	144	158	25	125	2	1	7	4	8	4	0	2	2209	0.53660788	1
OTU_34	0	0	0	0	1	0	0	0	29	0	2	2	1	0	0	1922	0	0	26	27	0	23	3	0	0	0	0	50	2	0	5	2093	0.508429286	1
OTU_33	0	0	0	0	0	0	0	0	0	1	1	2	1971	5	1	0	0	6	0	0	1	0	0	0	0	0	0	0	0	0	0	1988	0.4829228	0
OTU_37	0	2	0	0	77	1	0	0	6	0	0	0	0	0	4	33	0	4	6	347	15	159	158	2	0	1	1	36	13	1	907	1773	0.430695234	0
OTU_48	127	3	1	16	116	6	0	0	0	0	2	1	21	4	0	1	1191	1	3	28	150	18	1	0	1	11	0	20	24	0	3	1749	0.42486518	0
OTU_1240	2	513	506	0	4	1	0	0	19	51	29	0	12	29	1	52	2	1	100	115	73	11	117	0	0	4	1	8	4	1	0	1656	0.402273721	0
OTU_35	0	14	1	0	0	5	0	0	74	0	8	0	0	0	1	0	4	1	47	229	0	0	0	0	7	6	1	1225	6	13	0	1642	0.398872856	0
OTU_41	0	8	7	31	1020	258	0	0	1	0	2	0	9	1	0	15	1	0	37	17	2	22	3	0	9	11	1	1	0	1	12	1469	0.356847884	0
OTU_38	0	0	0	0	0	0	0	0	0	2	0	1	0	0	0	1445	0	0	0	0	0	8	0	0	0	0	0	0	0	0	1	1457	0.353932857	0
OTU_290	10	26	0	1163	2	2	0	2	5	2	0	0	58	0	0	13	0	1	112	8	1	10	1	0	6	0	1	0	0	0	0	1423	0.345673614	0
OTU_819	1	809	152	1	5	0	0	0	5	23	10	0	6	7	1	16	3	2	97	43	13	7	119	0	0	1	1	1	5	0	0	1328	0.322596317	0
OTU_46	2	52	3	0	506	1	0	5	278	3	11	3	3	2	12	1	0	16	11	85	0	261	2	44	0	0	0	0	0	0	3	1304	0.316766263	0
OTU_61	637	1	0	0	1	1	2	0	0	0	2	0	0	6	0	1	548	13	3	1	5	5	4	0	1	1	0	4	4	1	7	1248	0.303162804	0
OTU_39	0	23	18	46	0	164	0	0	2	0	0	0	284	1	0	23	0	1	351	34	0	203	2	3	8	77	0	0	1	0	0	1241	0.301462372	0
OTU_147	31	4	52	1	0	0	770	0	18	2	55	0	18	0	21	1	1	1	4	30	7	3	0	208	0	1	0	0	1	0	0	1229	0.298547345	0
OTU_11	2	6	0	1	0	0	30	6	2	5	142	2	0	1	1	1	0	4	0	3	2	10	0	1004	0	0	0	0	0	4	0	1226	0.297818588	0
OTU_45	1075	33	0	30	0	0	1	0	2	0	0	0	6	0	0	18	0	0	11	1	0	8	2	4	16	1	7	0	0	0	5	1220	0.296361075	0
OTU_40	0	0	1	0	1	0	0	7	0	0	0	0	0	4	2	0	0	0	0	45	1062	1	0	22	0	5	0	0	0	0	3	1153	0.280085507	0
OTU_53	0	0	0	0	57	0	0	0	2	0	0	0	0	0	1	25	0	2	1	101	6	100	93	0	1	3	0	0	1	0	722	1115	0.270854589	0
OTU_23	0	9	0	1	37	1	0	0	34	0	10	0	2	0	6	0	2	4	27	328	373	105	67	6	0	2	1	15	53	0	0	1083	0.263081184	0
OTU_49	1001	0	0	0	1	0	0	0	1	0	0	0	0	0	0	0	0	0	0	0	1	2	2	0	0	42	0	3	1	0	17	1071	0.260166157	0
OTU_52	0	4	0	2	2	0	1	0	0	0	1	0	0	0	0	0	327	0	1	8	253	63	5	40	0	4	0	11	300	1	0	1023	0.248506049	0
OTU_12	3	974	2	0	0	1	0	1	0	0	2	0	0	0	0	0	3	0	2	0	1	17	0	0	2	3	0	2	0	0	0	1013	0.24607686	0
OTU_59	0	0	0	1	8	0	0	1	0	0	0	0	2	4	4	0	3	7	1	10	0	5	1	726	1	0	3	0	196	1	0	974	0.236603022	0
OTU_74	0	0	0	0	25	0	0	0	0	0	2	0	2	2	5	1	0	8	1	175	178	325	190	0	0	0	0	37	5	0	1	957	0.2324734	0
OTU_1483	0	1	0	2	216	1	0	0	0	9	16	2	9	5	6	12	1	50	4	2	2	103	7	246	0	1	1	2	18	1	233	950	0.230772968	0
OTU_44	1	598	1	0	78	0	0	0	59	0	1	0	0	0	0	0	1	1	126	30	0	1	0	0	4	1	0	0	0	1	0	903	0.219355779	0
OTU_50	0	0	0	0	4	0	0	0	0	0	0	0	0	1	2	0	0	0	10	855	23	1	0	0	0	0	2	0	0	0	2	900	0.218627022	0
OTU_51	0	0	1	0	2	0	0	0	2	1	26	0	6	0	6	2	0	0	2	86	2	2	0	47	0	670	1	0	0	0	0	856	0.20793859	0
OTU_70	375	4	0	7	0	10	0	0	0	0	4	0	2	0	0	0	425	0	1	8	4	0	1	0	0	3	0	2	3	0	0	849	0.206238158	0
OTU_57	0	0	0	0	0	0	0	0	0	0	0	0	0	0	0	0	0	1	0	0	0	840	1	0	0	0	0	0	0	1	0	843	0.204780644	0
OTU_55	195	3	0	3	0	0	1	0	0	0	4	2	1	0	0	0	521	23	1	5	17	6	4	0	1	2	0	7	6	0	1	803	0.195063888	0
OTU_84	259	7	1	15	48	8	0	0	1	0	2	0	14	2	1	2	260	22	3	10	69	5	0	27	0	4	0	4	15	0	2	781	0.189719672	0
OTU_27	51	4	2	4	214	3	0	158	1	14	30	2	9	14	155	0	4	62	5	4	3	7	1	18	2	3	1	0	0	0	0	771	0.187290482	0
OTU_69	0	0	0	1	0	0	0	0	0	0	0	0	0	0	0	0	3	0	0	18	616	0	0	0	0	0	0	55	67	0	0	760	0.184618374	0
OTU_62	0	0	0	0	0	0	0	0	0	0	0	0	0	0	0	0	0	0	0	37	672	0	0	0	0	28	0	10	0	0	0	747	0.181460429	0
OTU_54	0	214	0	0	0	0	0	0	1	0	0	0	0	0	0	0	1	0	0	21	4	144	347	0	0	0	0	0	9	0	0	741	0.180002915	0
OTU_87	5	1	711	0	0	0	0	0	0	2	0	0	7	0	0	1	0	0	4	4	2	0	0	0	1	0	0	0	0	1	0	739	0.179517077	0
OTU_56	0	2	2	0	3	0	0	0	9	0	0	2	4	0	0	0	0	0	5	0	673	7	0	0	0	0	0	4	0	0	0	711	0.172715348	0
OTU_97	178	1	0	1	0	0	0	0	0	0	0	0	3	0	1	0	506	0	1	2	7	0	0	0	0	2	0	0	0	0	0	702	0.170529077	0
OTU_64	1	0	0	0	0	0	0	0	0	0	0	0	0	0	0	0	1	0	0	2	638	0	0	0	0	0	0	0	1	0	0	643	0.156196861	0
OTU_67	575	1	0	0	0	0	0	0	1	0	0	0	0	19	7	0	35	0	1	0	2	0	0	0	0	0	0	0	0	0	0	641	0.155711024	0
OTU_78	32	2	2	8	19	0	0	0	13	12	427	14	8	12	35	28	1	10	0	9	0	0	0	1	0	0	1	0	4	0	0	638	0.154982267	0
OTU_79	6	0	0	0	1	1	0	0	9	8	9	0	140	7	0	0	0	431	0	11	1	9	0	0	0	0	0	2	1	0	0	636	0.154496429	0
OTU_65	0	7	0	0	0	0	0	0	1	0	2	0	0	0	0	0	1	0	3	0	1	0	0	0	0	580	0	0	0	0	0	595	0.144536754	0
OTU_60	0	14	1	0	60	6	0	49	1	0	20	0	4	26	142	0	5	130	7	0	1	1	0	124	0	2	0	0	0	0	0	593	0.144050916	0
OTU_581	0	560	3	0	0	0	0	0	0	0	3	0	0	0	0	0	1	0	1	7	1	1	14	0	0	0	0	0	0	0	0	591	0.143565078	0
OTU_47	0	25	0	1	1	0	0	0	0	0	16	0	0	0	0	0	7	0	507	0	0	0	0	2	0	4	0	0	19	0	0	582	0.141378808	0
OTU_71	0	0	0	0	0	549	0	0	5	0	0	0	0	1	0	0	0	0	0	2	1	0	0	0	0	0	0	1	0	1	0	560	0.136034592	0
OTU_73	0	0	0	0	74	0	0	0	4	0	1	0	1	0	0	0	5	459	0	1	2	2	0	1	0	0	1	0	0	0	1	552	0.13409124	0
OTU_28	1	0	0	0	59	1	0	1	4	6	19	29	7	17	251	1	32	47	30	2	18	2	1	5	0	1	0	14	0	0	2	550	0.133605403	0
OTU_108	251	0	0	8	0	0	0	0	0	0	0	0	1	0	0	0	231	0	1	2	27	4	1	0	1	2	0	0	7	0	8	544	0.132147889	0
OTU_571	1	274	0	0	0	0	0	0	2	0	15	0	0	1	1	2	2	0	204	0	19	2	3	0	1	5	0	8	0	0	0	540	0.131176213	0
OTU_91	297	1	0	2	1	0	0	0	0	0	0	0	2	0	2	0	122	2	0	1	107	0	0	0	0	1	0	0	1	0	0	539	0.130933294	0
OTU_92	2	2	1	2	366	1	0	0	23	0	1	0	0	0	5	0	0	7	15	59	0	42	0	0	0	0	0	0	0	0	0	526	0.127775349	0
OTU_109	196	7	0	3	4	4	0	1	0	0	0	2	17	0	0	0	22	2	144	18	39	7	11	0	0	2	4	1	0	0	1	485	0.117815673	0
OTU_143	0	1	0	5	0	0	0	0	5	0	1	0	0	0	5	33	3	0	1	14	91	140	30	0	3	0	1	30	120	1	0	484	0.117572754	0
OTU_138	0	0	0	2	38	0	0	1	0	1	1	0	0	0	0	10	0	1	0	1	3	61	20	0	0	1	0	0	1	0	328	469	0.113928971	0
OTU_99	0	1	0	6	3	88	0	0	5	1	2	0	1	4	18	0	0	5	5	119	16	102	24	1	1	0	1	25	36	1	0	465	0.112957295	0
OTU_95	0	0	0	0	1	0	0	3	0	0	2	0	0	0	0	0	4	21	275	1	1	3	0	77	64	1	3	0	0	0	0	456	0.110771025	0
OTU_112	0	1	0	9	2	0	0	0	0	0	0	0	151	2	0	1	13	0	0	28	80	87	2	0	0	24	1	12	12	0	29	454	0.110285187	0
OTU_85	0	0	0	0	0	0	0	0	0	0	0	0	0	0	0	0	0	452	0	0	0	0	0	2	0	0	0	0	0	0	0	454	0.110285187	0
OTU_75	0	4	0	0	143	3	0	16	0	1	7	0	196	3	41	0	1	8	16	1	0	4	0	0	0	4	0	0	0	0	0	448	0.108827673	0
OTU_80	0	0	0	0	1	0	0	0	0	0	0	0	0	0	0	1	1	0	0	17	267	28	1	0	0	1	0	46	71	0	10	444	0.107855998	0
OTU_94	0	0	0	0	0	1	0	0	0	0	0	0	1	0	58	0	0	0	0	1	1	0	1	0	355	0	1	1	12	0	0	432	0.104940971	0
OTU_83	0	0	0	0	7	0	0	0	0	0	0	0	0	0	0	1	1	0	0	17	107	52	0	0	0	0	0	63	160	0	11	419	0.101783025	0
OTU_86	0	0	0	0	413	0	0	0	0	0	0	0	0	0	0	0	0	0	0	0	0	0	0	0	0	0	0	2	1	0	0	416	0.101054268	0
OTU_1185	0	0	0	0	0	0	0	0	0	0	0	0	0	0	0	0	0	0	0	2	399	0	0	0	0	0	0	0	0	0	0	401	0.097410484	0
OTU_110	0	0	0	0	1	0	0	0	0	0	0	0	0	0	0	0	0	0	0	0	0	387	0	0	0	0	0	0	0	0	0	388	0.094252539	0
OTU_105	0	0	0	0	0	0	0	0	0	0	0	0	33	0	0	0	18	0	0	7	207	11	1	0	0	16	0	34	44	0	15	386	0.093766701	0
OTU_93	0	2	0	0	1	0	0	0	3	1	144	0	41	0	0	1	0	0	1	108	64	0	7	0	1	6	0	0	0	0	0	380	0.092309187	0
OTU_464	0	3	0	0	203	1	0	1	2	0	4	0	11	65	8	0	1	26	4	0	2	12	0	1	0	1	2	2	7	0	1	357	0.086722052	0
OTU_90	1	0	0	0	2	0	0	0	324	0	0	2	0	0	2	1	0	0	0	1	0	0	0	0	0	0	0	0	21	0	0	354	0.085993295	0
OTU_25	3	41	0	0	2	0	0	0	148	3	29	0	0	0	14	0	14	3	55	18	5	1	2	0	0	14	0	0	0	1	0	353	0.085750377	0
OTU_104	334	0	0	0	0	0	0	0	0	0	0	0	0	0	0	0	0	0	0	0	0	0	0	0	0	0	0	0	0	0	0	334	0.081134917	0
OTU_102	0	0	0	0	0	0	0	0	0	0	0	0	1	0	0	0	0	316	0	0	6	0	0	0	0	0	0	3	0	0	1	327	0.079434485	0
OTU_121	0	0	0	0	0	0	0	1	0	0	1	0	0	0	0	0	0	0	0	0	0	3	0	312	0	0	0	0	0	1	1	319	0.077491133	0
OTU_114	4	0	310	0	0	0	0	0	0	1	0	0	0	0	0	0	0	0	0	0	0	0	0	0	0	0	0	0	0	0	0	315	0.076519458	0
OTU_98	0	9	3	2	63	208	0	0	1	0	0	0	1	2	0	0	0	0	22	0	0	0	0	0	0	1	0	0	0	0	2	314	0.076276539	0
OTU_119	0	0	1	0	0	0	0	0	1	0	0	1	0	1	0	0	0	0	0	0	297	2	0	0	0	0	0	2	0	0	0	305	0.074090269	0
OTU_199	0	12	0	0	1	1	0	0	0	0	0	0	0	0	5	4	1	1	4	37	14	51	4	0	52	0	110	1	3	0	0	301	0.073118593	0
OTU_81	1	3	1	0	196	1	0	0	0	0	20	9	0	5	6	0	7	14	12	4	14	1	1	0	0	0	2	0	0	0	1	298	0.072389836	0
OTU_100	0	0	0	0	0	0	0	0	0	4	0	0	0	0	0	0	0	0	0	18	244	16	0	0	0	0	0	9	6	0	0	297	0.072146917	0
OTU_107	0	1	0	0	0	0	0	0	0	0	0	0	0	0	0	0	4	0	33	2	129	14	0	0	0	0	1	65	39	1	0	289	0.070203566	0
OTU_128	0	0	0	1	0	0	0	0	0	0	0	0	0	0	0	0	2	0	0	8	108	2	0	0	0	0	0	0	165	0	0	286	0.069474809	0
OTU_1060	0	1	1	0	0	23	0	0	0	1	1	0	1	0	0	0	0	0	228	12	0	1	0	0	0	13	0	1	0	0	2	285	0.06923189	0
OTU_125	0	0	0	0	0	0	0	0	0	0	1	1	0	250	0	0	0	0	12	0	0	6	1	1	0	0	0	3	0	0	6	281	0.068260215	0
OTU_106	0	0	0	1	1	0	1	0	0	0	0	0	0	0	0	0	1	1	0	4	3	181	0	0	0	0	0	0	85	1	0	279	0.067774377	0
OTU_965	0	269	1	0	0	0	0	0	0	0	1	0	0	0	0	0	1	0	0	0	1	0	0	0	0	1	0	0	0	0	0	274	0.066559782	0
OTU_127	190	0	0	0	0	0	0	0	0	0	0	0	1	0	0	0	39	1	0	3	0	1	0	38	0	0	0	0	0	0	0	273	0.066316863	0
OTU_378	128	1	2	18	0	0	0	0	0	0	21	1	1	0	0	0	33	0	0	29	28	6	1	0	0	0	0	1	2	0	0	272	0.066073945	0
OTU_140	0	0	0	0	0	0	0	0	0	0	0	0	0	0	0	0	0	0	0	1	1	5	0	259	0	0	0	3	1	0	0	270	0.065588107	0
OTU_136	74	6	0	0	9	0	0	0	1	0	4	0	87	23	3	1	0	3	0	1	1	20	1	2	0	1	0	1	27	0	4	269	0.065345188	0
OTU_117	1	25	157	0	0	0	0	0	0	2	2	0	2	0	0	2	0	0	0	6	63	0	0	0	0	0	0	0	0	0	0	260	0.063158918	0
OTU_115	0	1	0	0	0	0	0	0	1	0	2	0	0	0	0	0	0	0	3	0	0	1	224	0	0	1	1	21	0	1	1	257	0.062430161	0
OTU_235	0	0	0	0	0	0	1	0	0	0	0	0	18	0	0	0	183	0	0	6	20	6	0	0	0	0	0	7	14	0	0	255	0.061944323	0
OTU_113	249	0	1	0	0	0	0	0	0	0	0	0	0	0	0	0	0	0	0	0	3	0	0	0	0	0	0	1	0	0	0	254	0.061701404	0
OTU_116	83	0	0	1	0	0	0	0	0	0	0	0	0	0	6	0	158	0	0	1	3	0	0	0	0	0	0	0	0	0	0	252	0.061215566	0
OTU_124	0	0	0	0	0	0	0	0	0	0	0	0	1	0	0	0	0	246	0	0	0	0	0	1	0	0	0	0	0	0	0	248	0.060243891	0
OTU_132	130	2	0	0	7	0	0	0	0	0	4	0	0	2	0	0	1	28	6	54	2	3	0	0	0	0	0	8	0	0	0	247	0.060000972	0
OTU_1352	0	208	2	0	1	0	0	0	14	3	0	0	7	1	0	0	0	1	1	0	0	2	2	0	0	0	2	0	2	0	0	246	0.059758053	0
OTU_126	246	0	0	0	0	0	0	0	0	0	0	0	0	0	0	0	0	0	0	0	0	0	0	0	0	0	0	0	0	0	0	246	0.059758053	0
OTU_68	0	3	0	0	180	8	0	0	1	0	11	4	0	6	9	0	0	9	2	0	0	5	0	0	0	0	0	0	1	0	4	243	0.059029296	0
OTU_122	0	16	0	2	11	0	0	3	0	0	1	0	0	1	0	43	2	0	12	7	0	8	3	3	0	82	0	0	0	0	47	241	0.058543458	0
OTU_141	0	4	0	0	1	0	0	0	18	0	1	0	0	27	2	11	0	0	10	0	2	47	96	0	1	2	15	0	4	0	0	241	0.058543458	0
OTU_131	75	0	6	6	0	0	0	0	0	0	1	0	0	0	0	0	135	0	1	3	4	1	2	0	0	1	0	2	0	0	1	238	0.057814701	0
OTU_103	10	5	3	0	36	0	0	23	1	3	29	0	0	9	56	0	2	17	3	0	0	0	0	36	1	0	0	0	0	0	0	234	0.056843026	0
OTU_1254	0	21	43	0	0	0	0	0	1	3	3	0	0	0	1	17	0	0	1	7	24	4	107	0	0	0	0	1	0	0	0	233	0.056600107	0
OTU_1716	8	0	4	0	0	0	178	0	1	0	7	0	0	0	3	0	0	0	1	0	0	1	0	23	1	0	0	0	0	0	0	227	0.055142593	0
OTU_111	0	0	0	0	0	0	0	0	3	0	0	1	0	0	0	0	0	0	0	0	222	0	0	0	0	0	0	0	0	0	0	226	0.054899674	0
OTU_682	0	0	0	5	2	0	0	0	0	0	0	0	9	32	0	0	0	0	2	8	87	17	5	0	0	5	0	22	23	0	7	224	0.054413837	0
OTU_76	3	10	0	1	12	1	0	1	10	1	13	1	10	0	3	0	1	31	7	3	1	14	0	90	0	5	0	0	0	0	3	221	0.05368508	0
OTU_77	41	11	0	0	1	0	0	42	2	2	5	5	14	4	24	0	0	3	12	0	1	0	0	51	0	0	0	0	2	0	0	220	0.053442161	0
OTU_150	202	1	1	0	0	0	0	0	0	0	0	0	0	0	0	0	12	0	0	0	2	1	0	0	0	0	0	0	0	0	0	219	0.053199242	0
OTU_146	0	0	0	0	0	0	0	0	0	0	0	0	0	0	0	0	0	0	0	25	0	86	96	1	0	0	0	7	4	0	0	219	0.053199242	0
OTU_120	0	0	0	0	0	0	0	0	0	0	0	0	0	0	0	0	0	218	0	0	0	0	0	0	0	0	0	0	0	0	0	218	0.052956323	0
OTU_139	0	0	0	1	1	173	0	0	0	0	0	0	0	0	0	2	0	0	0	4	0	13	3	0	0	2	0	1	0	0	8	208	0.050527134	0
OTU_148	1	19	0	0	63	0	0	0	12	0	0	0	2	19	0	1	1	0	13	21	1	10	0	0	26	7	1	0	1	0	6	204	0.049555458	0
OTU_932	0	0	0	0	0	0	0	0	0	0	0	0	0	0	4	3	1	0	2	25	8	46	0	0	80	0	23	3	2	2	0	199	0.048340864	0
OTU_159	89	1	0	0	0	0	0	0	1	0	0	0	3	0	20	0	49	0	0	0	23	0	0	0	0	0	0	1	4	0	0	191	0.046397513	0
OTU_135	5	1	1	0	9	0	1	159	0	8	0	0	0	1	3	0	0	0	1	0	0	0	0	0	0	0	0	0	0	0	0	189	0.045911675	0
OTU_133	0	0	0	88	0	0	0	0	0	0	0	0	0	0	0	0	0	0	0	17	64	7	0	0	0	0	0	1	12	0	0	189	0.045911675	0
OTU_284	0	16	0	0	0	0	0	2	0	0	0	0	0	2	0	3	0	0	96	2	1	1	12	0	0	1	51	0	1	0	0	188	0.045668756	0
OTU_200	137	1	0	1	2	1	0	0	0	0	0	0	0	0	0	0	0	0	0	0	0	0	0	43	0	2	0	0	0	1	0	188	0.045668756	0
OTU_149	0	0	0	0	0	0	0	0	0	0	0	0	0	0	0	0	186	0	0	0	1	0	0	0	0	1	0	0	0	0	0	188	0.045668756	0
OTU_1216	8	22	2	8	12	0	0	3	3	39	1	0	7	14	4	1	2	26	4	0	0	3	2	9	0	0	3	1	0	1	9	184	0.04469708	0
OTU_180	151	2	0	2	0	0	0	0	1	0	2	0	0	5	0	0	16	0	0	0	3	0	0	0	0	0	0	0	0	0	0	182	0.044211242	0
OTU_661	0	176	1	0	0	0	0	0	0	0	0	0	0	0	0	0	0	0	0	0	0	0	0	0	0	0	2	1	1	0	0	181	0.043968323	0
OTU_562	0	169	2	0	0	0	0	0	1	0	0	0	0	0	0	0	0	0	2	0	2	0	3	0	0	0	0	1	0	0	0	180	0.043725404	0
OTU_153	154	0	0	0	0	1	0	0	0	0	0	2	4	0	1	0	4	1	0	0	5	3	0	1	0	0	0	0	2	0	0	178	0.043239567	0
OTU_130	0	0	0	0	0	0	0	0	0	0	0	0	0	0	0	0	0	0	0	13	160	0	0	0	0	0	0	1	4	0	0	178	0.043239567	0
OTU_174	0	0	0	0	1	0	0	0	1	0	0	0	0	1	0	0	0	0	0	14	2	77	79	0	0	0	0	2	0	0	0	177	0.042996648	0
OTU_614	1	70	95	0	0	0	0	0	0	0	0	0	0	0	0	1	1	0	7	0	0	0	1	0	0	0	0	0	0	0	0	176	0.042753729	0
OTU_265	0	168	1	0	0	0	0	0	1	0	1	0	0	0	0	0	0	0	3	0	0	0	0	0	0	1	0	0	0	0	0	175	0.04251081	0
OTU_197	0	1	0	0	0	0	0	0	7	5	8	0	10	0	0	0	88	52	1	0	0	0	0	1	0	0	0	1	0	0	0	174	0.042267891	0
OTU_151	168	0	0	0	0	0	0	0	0	0	0	0	0	0	0	0	0	3	0	0	0	0	0	0	0	0	0	0	0	0	0	171	0.041539134	0
OTU_144	19	1	0	1	0	0	0	0	0	0	0	0	0	21	0	1	10	0	0	5	70	7	2	0	0	0	0	4	6	0	12	159	0.038624107	0
OTU_160	158	0	0	0	0	0	0	0	0	0	0	0	0	0	0	0	1	0	0	0	0	0	0	0	0	0	0	0	0	0	0	159	0.038624107	0
OTU_172	0	0	0	4	0	0	0	0	0	0	0	0	0	1	0	0	0	2	0	0	0	2	0	149	0	0	0	0	0	0	0	158	0.038381188	0
OTU_165	70	0	1	1	0	0	0	14	0	0	3	0	2	0	48	0	0	11	0	0	7	0	0	0	0	0	0	0	0	0	0	157	0.038138269	0
OTU_158	0	0	0	0	0	0	0	0	0	0	0	0	0	0	0	0	1	0	0	23	35	31	4	0	0	44	0	6	12	0	0	156	0.037895351	0
OTU_157	0	0	1	0	1	0	0	0	0	0	0	0	80	0	0	1	0	0	28	18	1	7	2	0	4	2	0	10	1	0	0	156	0.037895351	0
OTU_254	154	0	0	0	0	0	0	0	0	0	0	0	0	0	0	0	0	0	0	0	0	0	0	0	0	0	0	0	0	0	0	154	0.037409513	0
OTU_161	112	0	0	0	0	0	0	0	0	0	0	0	0	0	0	0	32	0	1	0	0	0	0	0	0	0	0	1	1	0	2	149	0.036194918	0
OTU_1739	0	0	0	0	2	0	0	0	0	0	0	0	0	0	0	0	0	0	1	0	0	1	141	0	0	2	0	0	0	0	0	147	0.03570908	0
OTU_178	0	0	0	0	0	0	0	0	0	0	0	0	23	27	66	1	0	1	0	2	0	5	0	8	0	0	3	1	1	0	8	146	0.035466161	0
OTU_190	0	0	0	1	91	0	0	0	0	0	2	0	2	8	1	0	5	19	1	1	0	2	0	0	0	0	0	0	11	0	0	144	0.034980324	0
OTU_177	0	0	0	0	0	0	0	0	3	0	0	0	1	0	0	0	0	15	0	17	2	0	0	0	0	105	0	1	0	0	0	144	0.034980324	0
OTU_152	7	1	5	0	0	0	0	0	0	0	1	0	1	0	0	0	126	0	0	0	1	0	0	0	0	0	0	1	0	0	0	143	0.034737405	0
OTU_66	4	1	1	0	24	0	0	41	1	1	1	2	0	1	45	0	1	10	3	0	2	1	0	1	0	0	1	1	0	0	0	142	0.034494486	0
OTU_1200	3	112	1	0	5	0	0	0	1	3	0	0	0	1	1	0	1	1	7	0	1	2	2	0	0	0	0	0	0	0	0	141	0.034251567	0
OTU_1418	5	11	0	4	0	0	0	0	1	49	0	1	1	13	5	1	1	27	2	0	0	0	0	11	0	0	3	0	1	0	1	137	0.033279891	0
OTU_96	1	1	0	0	25	0	0	0	1	0	10	0	1	0	8	0	70	8	0	3	0	0	0	0	0	0	0	6	0	0	0	134	0.032551134	0
OTU_167	133	0	1	0	0	0	0	0	0	0	0	0	0	0	0	0	0	0	0	0	0	0	0	0	0	0	0	0	0	0	0	134	0.032551134	0
OTU_182	0	0	0	0	0	0	0	0	0	0	0	0	0	6	0	0	38	0	0	4	27	1	0	0	0	0	0	13	33	0	11	133	0.032308216	0
OTU_211	0	0	0	0	0	0	0	0	0	0	1	0	1	0	0	0	126	0	0	0	2	0	0	0	0	0	0	0	0	0	0	130	0.031579459	0
OTU_186	0	0	0	0	0	0	0	0	0	0	0	0	0	0	0	0	47	0	0	2	17	1	0	0	0	0	0	7	48	0	7	129	0.03133654	0
OTU_198	0	0	0	0	0	0	0	0	0	0	0	0	0	0	0	0	0	0	0	2	116	0	0	0	0	0	0	11	0	0	0	129	0.03133654	0
OTU_170	0	0	0	0	33	0	0	9	0	1	6	1	0	0	0	0	0	4	0	0	0	1	2	71	0	0	0	0	0	0	0	128	0.031093621	0
OTU_269	108	2	0	0	5	0	0	0	3	0	6	0	0	0	0	0	1	0	0	0	0	0	0	0	0	0	0	0	0	0	2	127	0.030850702	0
OTU_191	0	2	0	1	1	0	0	0	0	0	0	0	0	0	0	0	0	0	0	4	32	6	0	0	0	0	0	38	39	0	3	126	0.030607783	0
OTU_1168	0	0	0	0	0	0	0	0	0	0	0	0	0	0	1	0	0	0	1	0	0	0	122	0	0	1	0	0	0	0	0	125	0.030364864	0
OTU_769	2	0	0	15	1	0	0	0	34	0	0	0	67	0	1	0	0	2	1	0	0	0	0	0	0	1	0	0	0	0	0	124	0.030121945	0
OTU_166	0	2	0	0	0	0	0	0	0	109	1	0	0	0	0	0	0	0	4	0	0	2	0	0	0	4	0	0	0	0	0	122	0.029636107	0
OTU_173	117	0	0	0	4	0	0	0	0	0	0	0	0	0	0	0	0	0	0	0	1	0	0	0	0	0	0	0	0	0	0	122	0.029636107	0
OTU_1141	2	8	12	0	6	5	0	0	2	4	6	11	7	0	2	4	1	6	5	0	28	2	0	0	5	1	0	1	0	3	0	121	0.029393189	0
OTU_902	0	2	0	1	0	0	0	0	4	0	2	0	0	9	0	0	0	0	6	0	1	1	87	1	1	0	1	2	2	1	0	121	0.029393189	0
OTU_218	2	1	0	0	0	0	1	0	0	0	0	0	0	0	0	0	116	0	0	0	0	0	0	0	0	0	0	0	0	0	0	120	0.02915027	0
OTU_187	0	0	0	0	0	0	0	0	0	0	0	0	0	0	0	0	0	119	0	0	0	0	1	0	0	0	0	0	0	0	0	120	0.02915027	0
OTU_1292	3	4	0	6	0	0	0	0	0	42	0	0	1	14	4	0	0	33	1	0	0	0	0	7	1	0	3	0	0	0	0	119	0.028907351	0
OTU_983	1	11	0	2	0	1	0	0	0	0	8	0	0	0	0	2	13	0	23	12	0	4	2	0	8	6	3	2	4	14	3	119	0.028907351	0
OTU_183	0	0	0	0	0	0	0	0	0	0	0	0	1	0	0	0	23	0	1	0	61	8	2	0	0	0	0	8	15	0	0	119	0.028907351	0
OTU_278	0	0	0	0	0	0	0	0	0	0	0	0	0	52	0	1	0	0	0	4	51	4	0	0	0	0	1	6	0	0	0	119	0.028907351	0
OTU_207	117	0	0	0	0	0	0	0	0	0	0	0	0	0	0	1	0	0	0	0	0	0	0	0	0	0	0	0	0	0	0	118	0.028664432	0
OTU_189	0	81	0	0	0	0	0	0	0	0	0	0	0	32	0	0	0	0	0	0	0	2	0	0	2	1	0	0	0	0	0	118	0.028664432	0
OTU_263	0	3	0	1	2	0	0	0	5	0	17	0	0	0	0	51	1	0	6	1	9	8	10	0	0	1	0	0	2	0	0	117	0.028421513	0
OTU_244	25	0	0	1	0	0	0	0	0	0	1	0	2	0	0	0	74	2	0	2	9	0	0	0	0	0	0	0	1	0	0	117	0.028421513	0
OTU_192	113	0	0	0	0	0	0	0	0	0	0	0	0	0	0	0	2	0	0	0	0	0	0	0	0	0	0	1	0	0	0	116	0.028178594	0
OTU_1538	3	4	0	9	0	0	0	0	0	44	2	2	0	14	5	0	0	23	1	0	0	0	0	1	0	0	5	1	0	0	1	115	0.027935675	0
OTU_262	60	0	0	2	0	0	0	0	0	0	0	0	0	0	0	0	51	0	1	0	0	0	0	0	0	0	0	0	0	0	0	114	0.027692756	0
OTU_1764	0	0	0	0	5	0	0	0	4	0	0	0	0	0	1	0	0	0	1	1	9	11	0	0	6	0	0	67	8	1	0	114	0.027692756	0
OTU_817	105	2	0	0	0	0	0	0	0	0	0	0	0	0	0	0	2	0	0	3	0	0	0	0	0	0	0	0	0	0	0	112	0.027206918	0
OTU_196	0	2	0	0	8	0	1	0	0	0	0	0	0	0	0	0	1	33	2	0	0	1	0	62	0	1	0	0	0	0	0	111	0.026963999	0
OTU_1541	5	0	0	0	1	0	1	0	74	0	3	0	19	0	3	1	0	1	1	0	0	0	0	0	0	0	0	0	0	0	1	110	0.026721081	0
OTU_224	81	0	0	0	0	0	0	0	0	0	0	0	0	0	0	0	21	0	0	0	0	0	0	0	0	0	0	0	0	0	8	110	0.026721081	0
OTU_296	0	0	0	0	4	0	0	0	2	0	0	0	0	4	17	0	0	0	0	31	0	45	0	3	0	0	0	3	0	0	0	109	0.026478162	0
OTU_205	0	0	0	0	0	0	0	0	0	0	0	0	0	0	1	0	0	107	0	0	0	0	0	0	0	0	0	0	0	0	0	108	0.026235243	0
OTU_220	16	0	5	0	0	0	0	0	0	0	0	0	1	0	0	1	0	0	17	21	4	18	3	0	6	10	0	2	4	0	0	108	0.026235243	0
OTU_169	0	0	0	0	0	0	0	0	0	0	0	0	0	0	0	0	0	0	0	0	107	0	0	0	0	0	0	0	0	0	0	107	0.025992324	0
OTU_874	0	0	104	0	0	0	0	0	0	0	0	0	0	0	0	0	0	0	0	0	0	0	0	0	0	0	0	0	0	0	2	106	0.025749405	0
OTU_212	106	0	0	0	0	0	0	0	0	0	0	0	0	0	0	0	0	0	0	0	0	0	0	0	0	0	0	0	0	0	0	106	0.025749405	0
OTU_722	0	88	0	0	0	0	0	0	2	0	0	0	0	0	0	0	0	0	15	0	0	0	0	0	0	0	0	0	0	0	0	105	0.025506486	0
OTU_209	4	0	0	0	1	0	0	0	0	0	0	0	0	0	0	0	38	0	0	1	20	4	0	0	0	0	0	6	26	0	5	105	0.025506486	0
OTU_1429	4	13	0	5	2	0	0	0	0	31	0	1	1	13	5	1	0	16	2	1	0	0	1	3	0	0	4	0	0	0	1	104	0.025263567	0
OTU_194	90	0	0	1	0	0	0	0	0	0	0	0	0	0	0	0	0	12	1	0	0	0	0	0	0	0	0	0	0	0	0	104	0.025263567	0
OTU_202	103	0	0	0	0	0	0	0	0	0	0	0	0	0	0	0	0	0	0	0	0	0	0	0	0	0	0	0	0	0	0	103	0.025020648	0
OTU_350	101	0	0	0	2	0	0	0	0	0	0	0	0	0	0	0	0	0	0	0	0	0	0	0	0	0	0	0	0	0	0	103	0.025020648	0
OTU_204	0	0	0	19	0	0	0	0	0	0	0	0	0	0	0	4	5	0	3	3	37	7	2	0	0	0	0	1	11	0	11	103	0.025020648	0
OTU_195	0	0	0	0	0	0	0	0	0	0	0	0	0	0	0	0	0	0	0	2	94	0	0	0	0	0	0	0	0	0	0	96	0.023320216	0
OTU_1324	0	0	3	0	0	0	0	0	0	0	0	0	44	0	0	2	0	0	8	33	4	1	0	0	0	0	0	0	0	0	0	95	0.023077297	0
OTU_223	4	0	0	2	1	2	0	1	0	0	1	0	1	1	0	0	42	0	0	0	0	2	0	34	0	2	0	0	0	1	0	94	0.022834378	0
OTU_226	92	0	0	0	0	0	0	0	0	0	0	0	0	2	0	0	0	0	0	0	0	0	0	0	0	0	0	0	0	0	0	94	0.022834378	0
OTU_210	0	0	1	1	24	0	0	0	0	4	8	0	0	6	35	1	0	3	1	1	0	4	1	0	0	1	1	0	0	0	0	92	0.02234854	0
OTU_256	0	0	0	0	0	0	0	0	0	0	0	0	0	0	0	0	0	49	0	1	0	0	0	41	0	0	0	0	0	0	0	91	0.022105621	0
OTU_217	0	0	0	0	1	1	0	0	0	0	0	0	0	0	0	0	7	0	0	0	31	0	1	0	0	0	0	16	20	0	14	91	0.022105621	0
OTU_228	0	0	0	0	79	1	0	0	0	0	2	0	2	2	4	0	0	0	0	0	0	0	0	0	0	0	0	0	0	0	0	90	0.021862702	0
OTU_309	0	0	0	0	0	0	0	0	0	0	0	0	0	0	0	0	2	0	0	6	51	5	0	0	0	0	0	3	23	0	0	90	0.021862702	0
OTU_232	0	0	0	0	0	0	0	0	1	0	0	0	0	0	2	0	0	0	0	0	0	1	0	84	0	0	0	0	0	1	0	89	0.021619783	0
OTU_391	0	9	1	0	0	0	0	0	6	1	2	0	0	0	0	31	2	0	3	0	3	2	27	0	0	0	0	1	1	0	0	89	0.021619783	0
OTU_163	0	1	0	0	2	0	0	0	0	0	1	1	0	0	0	0	0	2	0	16	2	2	58	0	0	0	0	0	0	0	4	89	0.021619783	0
OTU_1283	1	20	1	2	3	0	0	1	1	1	1	0	23	6	0	0	2	0	4	1	0	1	0	14	0	0	0	0	1	0	4	87	0.021133945	0
OTU_271	27	0	0	0	0	0	0	0	0	0	0	0	0	0	0	1	53	2	0	1	2	0	0	0	0	0	0	0	0	0	1	87	0.021133945	0
OTU_230	0	0	0	0	85	0	0	0	0	0	0	0	0	0	0	1	0	0	0	0	0	1	0	0	0	0	0	0	0	0	0	87	0.021133945	0
OTU_58	10	2	0	3	5	1	0	5	0	1	4	0	2	2	20	1	4	21	1	0	0	1	0	0	0	0	0	3	0	0	0	86	0.020891027	0
OTU_215	0	0	3	0	0	0	0	0	0	0	0	0	0	0	0	0	1	0	3	0	0	1	1	0	0	0	0	75	1	0	0	85	0.020648108	0
OTU_216	83	0	0	0	0	0	0	0	1	0	0	0	0	0	0	0	0	0	0	0	0	0	0	0	0	0	0	0	0	0	0	84	0.020405189	0
OTU_740	2	0	1	0	0	1	31	0	0	0	0	0	0	0	0	0	0	0	0	0	0	0	0	48	0	0	0	0	0	0	0	83	0.02016227	0
OTU_236	0	0	0	0	0	0	0	0	0	0	0	0	0	0	0	0	0	0	0	0	0	0	0	0	0	0	0	83	0	0	0	83	0.02016227	0
OTU_1589	0	77	1	0	0	0	0	0	1	0	0	0	0	0	0	0	0	0	1	0	0	0	1	1	0	0	0	0	0	0	0	82	0.019919351	0
OTU_225	0	0	0	0	0	0	0	0	0	0	0	0	1	0	0	0	68	0	0	1	4	3	0	0	0	1	0	2	2	0	0	82	0.019919351	0
OTU_214	1	1	0	0	1	0	0	29	0	0	0	0	3	0	0	0	0	0	0	1	36	0	0	0	0	0	0	1	7	0	0	80	0.019433513	0
OTU_1434	4	3	0	3	1	0	0	0	0	31	1	0	1	7	1	0	0	14	0	0	0	3	1	3	0	0	2	0	0	0	4	79	0.019190594	0
OTU_415	0	0	0	0	2	0	2	0	0	0	2	0	0	1	50	1	1	20	0	0	0	0	0	0	0	0	0	0	0	0	0	79	0.019190594	0
OTU_246	75	0	1	0	0	0	0	0	1	0	0	0	0	0	0	0	0	0	0	0	0	0	0	0	0	0	0	0	1	0	0	78	0.018947675	0
OTU_270	1	2	0	0	0	0	0	0	0	0	1	0	0	2	0	0	1	67	3	0	0	0	0	0	0	0	0	0	0	0	0	77	0.018704756	0
OTU_267	68	0	0	2	0	0	0	0	0	0	0	0	3	0	0	0	1	0	0	1	1	0	1	0	0	0	0	0	0	0	0	77	0.018704756	0
OTU_231	0	0	0	0	0	0	0	0	0	0	0	0	0	0	0	0	0	76	0	0	0	0	0	0	0	0	0	1	0	0	0	77	0.018704756	0
OTU_295	0	0	0	0	0	0	0	0	0	0	0	0	0	0	0	0	73	0	0	0	1	0	0	0	0	0	0	0	1	0	0	75	0.018218919	0
OTU_229	75	0	0	0	0	0	0	0	0	0	0	0	0	0	0	0	0	0	0	0	0	0	0	0	0	0	0	0	0	0	0	75	0.018218919	0
OTU_266	0	0	0	0	0	0	0	0	0	0	1	0	0	0	0	0	1	0	0	3	22	23	2	0	0	2	0	4	16	0	0	74	0.017976	0
OTU_351	63	0	0	0	0	1	0	0	0	0	0	0	0	0	0	0	9	0	0	0	0	0	0	0	0	0	0	0	0	0	0	73	0.017733081	0
OTU_257	0	0	0	0	61	0	0	0	0	0	1	0	0	0	1	0	0	0	2	0	0	0	0	0	1	0	1	6	0	0	0	73	0.017733081	0
OTU_123	0	0	0	0	59	6	0	0	0	0	0	0	0	0	0	0	1	0	0	0	0	0	0	0	0	0	5	0	0	0	0	71	0.017247243	0
OTU_1608	0	4	0	3	0	0	0	4	0	0	2	0	0	9	0	5	2	0	4	8	0	4	0	6	0	3	16	0	1	0	0	71	0.017247243	0
OTU_298	0	0	0	0	1	0	0	0	0	0	0	0	0	0	0	0	0	0	0	2	36	6	3	0	0	0	0	2	12	0	8	70	0.017004324	0
OTU_213	0	0	0	0	0	0	0	0	0	0	0	0	0	0	0	0	4	0	0	1	58	1	0	0	0	0	0	4	1	0	1	70	0.017004324	0
OTU_250	0	0	0	0	1	0	0	0	0	0	0	0	0	4	3	0	0	29	0	0	0	0	0	0	29	2	0	1	0	0	0	69	0.016761405	0
OTU_348	14	0	2	0	1	0	0	0	0	0	0	0	1	0	0	0	1	42	0	0	0	1	2	1	0	1	0	0	0	0	3	69	0.016761405	0
OTU_339	3	1	0	0	0	0	0	0	0	0	0	0	0	0	0	7	37	0	0	5	0	0	6	0	0	9	0	0	0	0	0	68	0.016518486	0
OTU_321	0	0	0	0	14	0	0	0	1	3	1	0	2	0	0	0	0	45	0	0	0	0	1	0	0	0	0	1	0	0	0	68	0.016518486	0
OTU_289	68	0	0	0	0	0	0	0	0	0	0	0	0	0	0	0	0	0	0	0	0	0	0	0	0	0	0	0	0	0	0	68	0.016518486	0
OTU_1460	0	2	0	2	0	0	0	0	0	23	0	0	1	7	2	0	0	20	2	0	0	2	0	4	0	0	1	0	0	0	1	67	0.016275567	0
OTU_252	0	0	0	0	0	0	0	0	5	0	0	2	1	0	0	0	0	0	0	0	49	10	0	0	0	0	0	0	0	0	0	67	0.016275567	0
OTU_273	0	0	0	0	0	0	0	0	0	0	0	0	7	0	0	0	2	55	2	0	1	0	0	0	0	0	0	0	0	0	0	67	0.016275567	0
OTU_261	3	0	0	0	0	0	57	0	0	0	5	0	0	0	1	0	0	0	0	0	0	0	0	0	0	0	0	0	0	0	0	66	0.016032648	0
OTU_280	0	0	0	0	0	0	0	0	0	0	0	0	0	0	0	0	0	65	0	0	1	0	0	0	0	0	0	0	0	0	0	66	0.016032648	0
OTU_222	0	62	0	0	0	0	0	0	0	0	2	0	0	0	0	0	1	0	0	0	0	0	1	0	0	0	0	0	0	0	0	66	0.016032648	0
OTU_203	0	7	19	0	0	0	0	0	2	3	0	0	0	0	0	1	0	0	23	6	1	0	2	0	0	0	1	1	0	0	0	66	0.016032648	0
OTU_240	0	65	0	0	1	0	0	0	0	0	0	0	0	0	0	0	0	0	0	0	0	0	0	0	0	0	0	0	0	0	0	66	0.016032648	0
OTU_253	0	0	0	0	0	0	0	0	0	0	0	0	0	0	0	0	0	0	0	66	0	0	0	0	0	0	0	0	0	0	0	66	0.016032648	0
OTU_208	0	65	0	0	0	0	0	0	0	0	1	0	0	0	0	0	0	0	0	0	0	0	0	0	0	0	0	0	0	0	0	66	0.016032648	0
OTU_333	0	0	0	0	51	1	0	0	0	0	4	0	0	1	1	0	2	2	0	0	1	2	0	0	0	0	0	0	0	0	0	65	0.015789729	0
OTU_879	0	0	0	0	0	0	0	0	0	0	0	0	0	0	0	60	0	0	0	0	0	3	0	0	0	0	0	1	0	0	1	65	0.015789729	0
OTU_465	0	0	0	0	0	0	0	0	0	0	0	0	0	0	0	0	0	0	6	0	0	1	1	56	0	0	0	0	0	0	0	64	0.01554681	0
OTU_363	59	0	0	0	0	0	0	0	0	1	4	0	0	0	0	0	0	0	0	0	0	0	0	0	0	0	0	0	0	0	0	64	0.01554681	0
OTU_264	0	1	0	0	58	0	0	0	0	0	0	0	0	0	0	0	0	0	0	1	0	2	0	0	2	0	0	0	0	0	0	64	0.01554681	0
OTU_243	0	8	19	0	1	0	0	0	3	4	0	0	0	1	0	6	0	1	9	4	2	1	2	0	0	2	0	0	0	0	0	63	0.015303892	0
OTU_233	7	0	0	0	1	0	0	0	0	0	1	0	0	0	0	0	46	0	0	0	8	0	0	0	0	0	0	0	0	0	0	63	0.015303892	0
OTU_248	51	1	0	0	0	0	0	0	0	0	0	0	0	0	0	0	10	0	0	0	0	0	0	0	0	0	0	0	0	0	0	62	0.015060973	0
OTU_318	0	0	0	0	51	0	0	0	0	0	1	0	6	0	3	0	0	0	0	0	0	0	0	0	0	0	0	0	0	0	1	62	0.015060973	0
OTU_1321	3	0	2	0	0	0	53	0	1	0	2	0	0	0	0	0	0	0	0	0	0	0	0	0	0	0	0	0	0	0	0	61	0.014818054	0
OTU_1704	2	6	0	0	1	0	0	0	2	1	0	0	23	0	1	1	1	17	1	0	0	0	1	1	0	0	0	1	1	0	1	61	0.014818054	0
OTU_274	34	1	0	4	0	0	0	0	0	0	0	0	0	0	0	0	16	2	0	0	1	0	0	0	0	1	0	1	0	0	1	61	0.014818054	0
OTU_729	26	3	0	0	0	0	0	3	0	0	0	0	2	0	0	0	18	0	0	2	3	0	0	0	0	0	0	0	4	0	0	61	0.014818054	0
OTU_1169	19	0	0	1	0	0	0	0	0	0	0	0	23	0	0	0	8	0	1	1	7	0	0	0	0	0	0	0	1	0	0	61	0.014818054	0
OTU_1362	3	0	2	0	1	0	47	0	1	0	4	0	0	0	0	0	0	0	0	1	0	0	0	1	0	0	0	0	0	0	0	60	0.014575135	0
OTU_384	5	0	0	0	1	0	0	0	0	0	2	0	0	0	13	0	0	39	0	0	0	0	0	0	0	0	0	0	0	0	0	60	0.014575135	0
OTU_358	0	0	0	0	0	1	0	0	6	0	6	0	0	1	0	0	0	40	0	4	0	0	0	1	0	0	0	0	0	0	0	59	0.014332216	0
OTU_88	0	0	0	0	26	0	0	0	1	1	6	2	2	1	9	0	0	7	0	0	2	0	0	0	0	1	0	0	0	0	0	58	0.014089297	0
OTU_291	0	0	0	0	0	0	0	0	0	0	0	0	0	0	0	0	3	0	0	0	30	0	0	0	0	0	0	7	18	0	0	58	0.014089297	0
OTU_404	46	0	0	0	4	0	0	0	0	1	5	0	0	0	0	0	0	0	1	0	0	0	0	0	0	0	0	0	0	0	0	57	0.013846378	0
OTU_118	0	0	0	12	4	0	0	0	0	0	0	0	0	0	0	0	0	34	0	0	0	1	0	0	0	0	0	3	2	0	0	56	0.013603459	0
OTU_293	0	4	0	0	0	0	0	0	2	0	0	0	8	0	0	0	0	0	6	8	0	4	0	1	21	0	0	0	1	0	1	56	0.013603459	0
OTU_377	0	1	0	0	1	0	0	0	12	0	0	0	0	21	1	0	0	0	1	0	0	0	0	0	0	0	0	12	6	0	0	55	0.01336054	0
OTU_276	0	0	0	0	0	0	0	0	0	0	0	0	0	0	0	0	0	0	0	1	45	0	0	0	0	0	0	0	9	0	0	55	0.01336054	0
OTU_251	0	55	0	0	0	0	0	0	0	0	0	0	0	0	0	0	0	0	0	0	0	0	0	0	0	0	0	0	0	0	0	55	0.01336054	0
OTU_297	0	3	0	0	0	0	0	0	0	0	0	0	51	0	0	0	0	0	0	0	0	0	0	0	0	0	0	0	0	0	0	54	0.013117621	0
OTU_382	52	0	0	0	0	0	0	0	0	0	0	0	0	0	0	0	0	2	0	0	0	0	0	0	0	0	0	0	0	0	0	54	0.013117621	0
OTU_322	49	1	0	0	0	0	0	0	0	0	4	0	0	0	0	0	0	0	0	0	0	0	0	0	0	0	0	0	0	0	0	54	0.013117621	0
OTU_227	0	0	0	0	2	0	0	0	0	0	0	0	0	0	0	0	0	0	51	0	0	0	0	0	0	0	1	0	0	0	0	54	0.013117621	0
OTU_313	0	0	0	0	0	0	0	0	0	0	0	0	0	0	0	0	0	0	0	0	54	0	0	0	0	0	0	0	0	0	0	54	0.013117621	0
OTU_1153	5	0	3	0	0	0	19	0	4	0	3	0	0	0	0	0	0	0	0	0	0	0	0	18	1	0	0	0	0	0	0	53	0.012874702	0
OTU_288	23	0	0	0	0	0	0	0	0	0	0	0	0	0	0	0	30	0	0	0	0	0	0	0	0	0	0	0	0	0	0	53	0.012874702	0
OTU_277	51	0	0	0	0	0	0	0	0	0	0	0	1	0	0	0	0	0	0	0	0	0	0	0	0	0	0	0	0	0	1	53	0.012874702	0
OTU_1239	0	1	0	0	1	0	0	0	0	0	0	0	0	0	1	1	0	0	0	2	2	5	1	0	26	0	11	0	0	1	0	52	0.012631784	0
OTU_536	0	0	0	0	0	0	0	0	0	0	1	0	0	0	0	1	0	13	0	0	0	3	0	1	23	10	0	0	0	0	0	52	0.012631784	0
OTU_514	0	0	0	0	0	0	0	0	2	1	0	0	0	0	0	2	0	0	0	0	0	2	1	0	23	19	0	0	1	0	1	52	0.012631784	0
OTU_247	0	52	0	0	0	0	0	0	0	0	0	0	0	0	0	0	0	0	0	0	0	0	0	0	0	0	0	0	0	0	0	52	0.012631784	0
OTU_325	0	0	0	1	0	0	0	0	3	0	0	0	0	0	0	0	0	15	0	14	0	17	0	0	0	0	0	0	1	0	0	51	0.012388865	0
OTU_287	0	0	0	0	0	0	0	0	0	0	0	0	0	0	0	0	0	0	0	51	0	0	0	0	0	0	0	0	0	0	0	51	0.012388865	0
OTU_304	0	0	0	0	0	0	0	0	0	0	0	0	3	4	44	0	0	0	0	0	0	0	0	0	0	0	0	0	0	0	0	51	0.012388865	0
OTU_353	0	0	0	0	0	0	0	0	0	0	0	0	0	0	0	0	0	0	0	0	7	6	0	0	0	0	0	23	15	0	0	51	0.012388865	0
OTU_409	50	0	0	0	0	0	0	0	0	0	0	0	0	0	0	0	1	0	0	0	0	0	0	0	0	0	0	0	0	0	0	51	0.012388865	0
OTU_1427	0	1	0	1	2	1	0	0	0	24	0	1	0	5	2	0	0	10	0	0	1	0	0	2	0	0	0	0	0	0	0	50	0.012145946	0
OTU_340	0	0	1	0	3	0	0	0	0	0	0	0	0	0	3	0	0	3	0	2	0	0	0	36	0	0	0	0	2	0	0	50	0.012145946	0
OTU_327	0	0	0	0	0	0	0	0	0	0	0	0	0	0	0	0	0	50	0	0	0	0	0	0	0	0	0	0	0	0	0	50	0.012145946	0
OTU_687	0	1	49	0	0	0	0	0	0	0	0	0	0	0	0	0	0	0	0	0	0	0	0	0	0	0	0	0	0	0	0	50	0.012145946	0
OTU_306	20	2	0	0	0	0	1	0	0	0	0	0	2	0	0	0	22	0	0	0	1	0	0	0	0	0	0	0	1	0	0	49	0.011903027	0
OTU_1017	0	0	0	0	0	0	39	0	0	0	6	0	0	0	1	0	0	0	0	0	0	0	0	2	0	0	0	0	0	0	0	48	0.011660108	0
OTU_1009	0	0	2	0	0	0	42	0	1	0	1	0	0	0	1	0	0	0	0	0	0	0	0	0	1	0	0	0	0	0	0	48	0.011660108	0
OTU_1086	0	1	5	0	0	0	0	0	0	0	0	0	0	0	0	0	0	0	0	0	1	0	40	0	0	1	0	0	0	0	0	48	0.011660108	0
OTU_392	8	0	0	0	6	1	0	0	0	0	0	0	0	0	0	0	30	0	0	0	3	0	0	0	0	0	0	0	0	0	0	48	0.011660108	0
OTU_343	0	0	0	48	0	0	0	0	0	0	0	0	0	0	0	0	0	0	0	0	0	0	0	0	0	0	0	0	0	0	0	48	0.011660108	0
OTU_441	0	0	0	0	0	0	0	0	0	0	0	0	0	1	0	0	0	0	0	9	14	8	1	0	0	3	0	4	8	0	0	48	0.011660108	0
OTU_1769	0	1	0	0	0	0	0	0	0	0	0	0	0	0	0	3	0	0	0	2	1	25	0	0	7	0	6	1	0	1	0	47	0.011417189	0
OTU_393	47	0	0	0	0	0	0	0	0	0	0	0	0	0	0	0	0	0	0	0	0	0	0	0	0	0	0	0	0	0	0	47	0.011417189	0
OTU_646	0	0	0	0	0	0	0	0	0	0	0	0	0	0	0	0	0	2	0	0	1	25	0	9	0	0	0	4	1	0	5	47	0.011417189	0
OTU_320	0	0	2	0	0	0	0	0	0	0	1	0	3	0	0	1	27	1	0	1	0	2	0	0	0	0	0	3	4	0	2	47	0.011417189	0
OTU_1360	4	0	0	0	0	0	36	0	3	0	3	0	0	0	0	0	0	0	0	0	0	0	0	0	0	0	0	0	0	0	0	46	0.01117427	0
OTU_268	0	42	1	0	0	0	2	0	0	0	0	0	0	0	0	0	0	0	0	0	0	0	0	0	0	0	0	0	0	0	0	45	0.010931351	0
OTU_286	0	23	0	0	0	0	0	0	0	0	0	0	0	0	0	0	0	0	0	7	0	10	1	0	0	0	0	3	1	0	0	45	0.010931351	0
OTU_1645	0	31	0	0	0	0	0	0	1	0	0	0	0	0	0	6	0	0	3	2	1	0	1	0	0	0	0	0	0	0	0	45	0.010931351	0
OTU_237	0	0	0	0	2	0	0	11	0	0	2	0	1	0	18	0	0	9	1	0	0	0	0	0	0	0	0	0	0	0	0	44	0.010688432	0
OTU_471	0	1	0	0	5	0	0	11	0	0	2	0	0	0	5	0	15	0	0	0	1	0	0	4	0	0	0	0	0	0	0	44	0.010688432	0
OTU_315	41	0	0	0	0	0	0	0	0	0	0	0	0	0	0	0	2	0	0	0	1	0	0	0	0	0	0	0	0	0	0	44	0.010688432	0
OTU_1652	1	2	1	3	2	0	0	0	0	16	1	0	0	5	1	1	1	7	0	0	0	0	0	1	0	0	1	0	0	0	0	43	0.010445513	0
OTU_520	5	0	0	0	0	0	0	0	0	0	0	0	0	2	0	0	1	0	0	1	1	2	0	30	0	0	0	0	0	0	1	43	0.010445513	0
OTU_364	0	0	0	0	0	0	0	0	0	0	0	0	0	0	0	7	0	0	0	35	0	1	0	0	0	0	0	0	0	0	0	43	0.010445513	0
OTU_354	43	0	0	0	0	0	0	0	0	0	0	0	0	0	0	0	0	0	0	0	0	0	0	0	0	0	0	0	0	0	0	43	0.010445513	0
OTU_335	0	0	0	0	0	0	0	0	0	0	0	0	0	0	0	0	0	0	0	0	8	0	0	0	0	0	1	3	31	0	0	43	0.010445513	0
OTU_282	0	41	0	0	0	0	0	0	0	0	0	0	0	0	0	0	0	0	1	1	0	0	0	0	0	0	0	0	0	0	0	43	0.010445513	0
OTU_872	0	42	0	0	0	0	0	0	0	0	0	0	0	0	0	0	0	0	0	1	0	0	0	0	0	0	0	0	0	0	0	43	0.010445513	0
OTU_416	0	0	43	0	0	0	0	0	0	0	0	0	0	0	0	0	0	0	0	0	0	0	0	0	0	0	0	0	0	0	0	43	0.010445513	0
OTU_457	0	0	38	0	1	0	0	0	0	0	0	0	0	0	0	0	0	0	0	0	0	1	0	0	0	0	0	0	0	0	2	42	0.010202594	0
OTU_275	0	29	0	0	0	0	0	0	0	0	0	0	4	0	0	0	0	0	3	3	0	2	0	0	0	1	0	0	0	0	0	42	0.010202594	0
OTU_1087	0	41	0	0	0	0	0	0	0	0	1	0	0	0	0	0	0	0	0	0	0	0	0	0	0	0	0	0	0	0	0	42	0.010202594	0
OTU_336	38	3	0	0	0	0	0	0	0	0	0	0	0	0	0	0	0	0	0	0	0	0	1	0	0	0	0	0	0	0	0	42	0.010202594	0
OTU_523	0	0	0	0	0	0	1	0	11	1	16	0	2	0	0	1	0	0	1	1	0	1	0	0	0	1	0	0	1	0	4	41	0.009959675	0
OTU_330	0	0	0	0	0	0	0	0	0	0	0	0	0	0	41	0	0	0	0	0	0	0	0	0	0	0	0	0	0	0	0	41	0.009959675	0
OTU_1284	0	0	0	0	0	1	0	0	0	0	0	0	0	0	0	0	0	0	0	1	0	0	0	0	37	0	0	1	0	1	0	41	0.009959675	0
OTU_1511	0	41	0	0	0	0	0	0	0	0	0	0	0	0	0	0	0	0	0	0	0	0	0	0	0	0	0	0	0	0	0	41	0.009959675	0
OTU_344	0	0	0	0	0	0	0	0	0	0	0	0	0	0	0	0	0	41	0	0	0	0	0	0	0	0	0	0	0	0	0	41	0.009959675	0
OTU_1136	0	3	7	0	3	0	0	0	0	0	0	2	1	0	2	0	0	1	1	0	13	1	1	0	2	1	0	0	0	2	0	40	0.009716757	0
OTU_1564	0	0	0	0	0	0	0	0	30	0	0	0	10	0	0	0	0	0	0	0	0	0	0	0	0	0	0	0	0	0	0	40	0.009716757	0
OTU_547	0	0	0	0	0	0	0	0	1	0	0	0	0	0	0	34	0	0	0	0	0	1	3	0	0	0	0	0	1	0	0	40	0.009716757	0
OTU_398	0	0	0	0	36	0	0	0	0	0	1	0	0	1	0	0	0	0	0	0	0	2	0	0	0	0	0	0	0	0	0	40	0.009716757	0
OTU_345	0	0	0	0	0	0	0	0	0	0	0	0	0	0	0	0	0	0	0	0	17	0	0	0	0	0	0	16	6	0	0	39	0.009473838	0
OTU_487	0	1	0	0	0	0	0	0	0	0	0	0	18	0	0	2	0	0	3	0	1	10	0	0	0	0	0	1	3	0	0	39	0.009473838	0
OTU_370	0	0	0	0	0	0	0	0	0	0	0	7	0	0	0	0	0	29	0	0	0	1	0	0	0	0	0	1	1	0	0	39	0.009473838	0
OTU_255	2	0	0	1	1	0	0	0	0	0	1	0	0	4	14	0	0	2	0	1	0	1	0	10	0	0	0	1	0	0	0	38	0.009230919	0
OTU_488	15	13	0	0	1	0	0	0	0	0	0	0	3	0	0	0	0	5	0	0	0	0	0	0	0	0	0	0	1	0	0	38	0.009230919	0
OTU_1656	0	9	14	0	0	0	0	0	6	0	0	0	0	0	0	1	0	0	2	1	1	1	1	0	0	2	0	0	0	0	0	38	0.009230919	0
OTU_357	0	0	0	0	0	0	0	0	0	0	0	0	0	0	0	0	0	0	0	37	0	1	0	0	0	0	0	0	0	0	0	38	0.009230919	0
OTU_839	0	6	14	0	0	0	0	0	0	0	0	0	0	0	0	4	0	0	0	1	3	0	10	0	0	0	0	0	0	0	0	38	0.009230919	0
OTU_373	38	0	0	0	0	0	0	0	0	0	0	0	0	0	0	0	0	0	0	0	0	0	0	0	0	0	0	0	0	0	0	38	0.009230919	0
OTU_456	2	4	0	0	24	2	0	0	0	1	0	0	2	0	0	0	0	0	3	0	0	0	0	0	0	0	0	0	0	0	0	38	0.009230919	0
OTU_863	33	0	0	0	1	0	0	0	0	0	0	1	0	0	0	0	0	1	2	0	0	0	0	0	0	0	0	0	0	0	0	38	0.009230919	0
OTU_1099	0	0	1	0	0	0	15	0	1	0	2	0	0	0	1	0	0	0	0	0	0	0	0	17	0	0	0	0	0	0	0	37	0.008988	0
OTU_460	0	0	0	0	0	0	0	0	0	0	0	0	0	0	0	0	0	2	0	1	0	0	0	34	0	0	0	0	0	0	0	37	0.008988	0
OTU_467	0	0	0	0	0	0	0	0	0	0	0	0	0	0	0	0	1	0	0	0	20	14	0	0	0	0	0	0	2	0	0	37	0.008988	0
OTU_401	0	8	0	0	1	0	0	0	0	0	0	0	0	0	0	0	0	0	0	3	1	0	0	19	0	0	4	0	0	0	0	36	0.008745081	0
OTU_412	0	0	0	0	0	0	0	0	0	0	0	0	0	0	0	0	0	0	3	0	0	0	0	0	0	11	0	4	18	0	0	36	0.008745081	0
OTU_683	32	0	0	0	0	1	0	0	0	0	0	0	0	2	0	0	0	0	0	0	0	0	0	0	0	0	0	0	0	0	1	36	0.008745081	0
OTU_426	0	0	0	0	1	0	0	0	0	0	4	0	1	0	0	0	6	0	0	3	16	1	1	0	0	0	0	0	1	0	2	36	0.008745081	0
OTU_599	1	6	4	0	0	0	0	0	0	1	0	0	0	0	0	0	0	0	0	0	3	0	21	0	0	0	0	0	0	0	0	36	0.008745081	0
OTU_476	0	0	0	0	0	0	0	0	0	0	0	0	0	0	0	0	0	0	0	0	0	0	36	0	0	0	0	0	0	0	0	36	0.008745081	0
OTU_317	0	0	1	0	0	0	0	0	0	0	1	0	0	0	0	0	0	0	34	0	0	0	0	0	0	0	0	0	0	0	0	36	0.008745081	0
OTU_380	36	0	0	0	0	0	0	0	0	0	0	0	0	0	0	0	0	0	0	0	0	0	0	0	0	0	0	0	0	0	0	36	0.008745081	0
OTU_383	0	0	0	0	0	0	0	0	0	0	0	0	0	0	0	0	0	0	0	0	35	0	0	0	0	0	0	1	0	0	0	36	0.008745081	0
OTU_388	0	0	0	5	5	0	0	0	1	0	1	0	0	2	0	0	0	0	2	2	7	5	4	0	0	1	0	0	0	0	0	35	0.008502162	0
OTU_438	0	23	7	0	0	0	0	0	0	0	1	0	0	1	0	0	0	0	2	1	0	0	0	0	0	0	0	0	0	0	0	35	0.008502162	0
OTU_1157	0	10	16	0	0	0	0	0	0	0	1	0	0	0	0	2	0	0	1	3	0	0	1	0	0	0	0	1	0	0	0	35	0.008502162	0
OTU_374	0	0	0	0	0	0	0	0	0	0	0	0	0	0	0	0	0	0	0	0	0	0	0	0	0	0	0	0	35	0	0	35	0.008502162	0
OTU_1635	0	0	0	0	0	0	0	0	0	0	0	0	0	0	0	0	0	0	0	1	12	0	0	0	0	0	0	0	22	0	0	35	0.008502162	0
OTU_1091	0	2	0	0	1	0	0	0	1	0	0	0	0	0	0	0	0	0	0	0	0	0	31	0	0	0	0	0	0	0	0	35	0.008502162	0
OTU_1358	1	4	0	2	0	1	0	0	0	2	1	1	0	3	0	0	0	15	2	0	0	0	0	1	0	0	1	0	0	0	0	34	0.008259243	0
OTU_390	0	0	0	0	0	0	0	0	0	0	1	0	0	0	0	0	0	10	0	17	0	0	0	0	6	0	0	0	0	0	0	34	0.008259243	0
OTU_193	0	0	0	0	3	0	0	0	12	0	0	0	0	0	1	4	0	0	1	10	1	2	0	0	0	0	0	0	0	0	0	34	0.008259243	0
OTU_545	0	0	0	0	0	0	1	0	0	0	0	0	0	0	0	0	0	0	0	0	0	0	0	0	0	0	0	32	0	1	0	34	0.008259243	0
OTU_1708	31	1	0	0	0	0	0	0	0	0	2	0	0	0	0	0	0	0	0	0	0	0	0	0	0	0	0	0	0	0	0	34	0.008259243	0
OTU_1149	0	0	0	0	3	0	0	0	18	0	0	0	5	0	6	0	0	0	0	0	0	0	1	0	0	0	0	0	0	0	1	34	0.008259243	0
OTU_437	29	0	0	0	2	1	0	0	0	0	2	0	0	0	0	0	0	0	0	0	0	0	0	0	0	0	0	0	0	0	0	34	0.008259243	0
OTU_484	10	0	0	1	0	0	0	9	0	0	0	0	0	1	4	0	0	9	0	0	0	0	0	0	0	0	0	0	0	0	0	34	0.008259243	0
OTU_359	0	33	0	0	0	0	0	0	0	0	0	0	0	0	0	0	0	0	0	0	0	0	0	0	0	0	0	0	0	0	0	33	0.008016324	0
OTU_399	20	1	0	0	1	0	0	1	0	0	0	0	0	0	0	1	8	0	0	0	0	0	0	0	0	0	0	0	0	0	1	33	0.008016324	0
OTU_422	0	0	0	0	1	0	0	0	0	0	0	0	0	0	0	0	1	0	0	0	1	0	0	0	0	0	0	4	25	0	1	33	0.008016324	0
OTU_559	0	0	0	1	4	0	0	0	0	0	0	0	0	0	0	0	0	0	0	0	0	4	18	0	0	0	0	0	3	0	2	32	0.007773405	0
OTU_324	0	0	0	0	0	0	0	0	0	0	0	0	0	0	16	0	0	13	0	0	3	0	0	0	0	0	0	0	0	0	0	32	0.007773405	0
OTU_376	0	0	0	0	0	0	0	0	0	0	0	0	0	0	0	0	0	0	0	32	0	0	0	0	0	0	0	0	0	0	0	32	0.007773405	0
OTU_368	0	0	0	0	0	0	0	0	5	0	2	0	0	0	0	0	1	2	0	0	17	0	0	0	0	0	0	5	0	0	0	32	0.007773405	0
OTU_337	0	0	0	0	0	0	0	0	0	0	0	0	0	0	0	0	0	0	32	0	0	0	0	0	0	0	0	0	0	0	0	32	0.007773405	0
OTU_372	0	31	0	0	0	0	0	0	0	0	0	0	0	0	0	0	0	0	0	0	1	0	0	0	0	0	0	0	0	0	0	32	0.007773405	0
OTU_695	32	0	0	0	0	0	0	0	0	0	0	0	0	0	0	0	0	0	0	0	0	0	0	0	0	0	0	0	0	0	0	32	0.007773405	0
OTU_1579	1	0	2	0	0	0	26	0	0	0	0	0	0	0	0	0	0	0	0	0	0	0	0	2	0	0	0	0	0	0	0	31	0.007530486	0
OTU_367	0	0	0	0	1	0	0	0	1	0	20	2	1	0	0	2	3	0	0	1	0	0	0	0	0	0	0	0	0	0	0	31	0.007530486	0
OTU_447	29	1	0	0	0	0	0	0	0	0	0	0	0	0	0	0	0	0	0	0	0	0	0	0	0	0	1	0	0	0	0	31	0.007530486	0
OTU_1228	0	0	13	0	1	0	0	1	0	0	0	0	1	1	0	4	0	0	0	0	0	1	0	1	0	0	0	0	0	0	8	31	0.007530486	0
OTU_411	0	0	0	1	27	0	0	0	0	0	0	0	0	0	3	0	0	0	0	0	0	0	0	0	0	0	0	0	0	0	0	31	0.007530486	0
OTU_600	0	2	0	0	0	0	0	0	0	0	2	0	0	0	0	0	1	0	0	0	0	0	22	1	0	2	0	0	0	0	1	31	0.007530486	0
OTU_966	0	3	15	0	1	0	0	0	0	1	1	0	0	1	0	1	0	0	0	1	6	0	1	0	0	0	0	0	0	0	0	31	0.007530486	0
OTU_387	0	0	0	0	0	0	0	0	0	0	0	0	0	0	0	0	2	0	0	2	19	3	2	0	0	0	0	2	1	0	0	31	0.007530486	0
OTU_421	0	0	0	0	27	0	0	0	0	0	0	0	0	0	0	0	0	0	0	0	0	1	0	0	0	0	0	0	0	0	3	31	0.007530486	0
OTU_394	9	0	0	0	2	0	0	0	0	0	0	0	1	0	0	0	2	0	0	0	14	0	0	0	0	0	0	2	1	0	0	31	0.007530486	0
OTU_379	0	31	0	0	0	0	0	0	0	0	0	0	0	0	0	0	0	0	0	0	0	0	0	0	0	0	0	0	0	0	0	31	0.007530486	0
OTU_386	0	31	0	0	0	0	0	0	0	0	0	0	0	0	0	0	0	0	0	0	0	0	0	0	0	0	0	0	0	0	0	31	0.007530486	0
OTU_179	0	0	0	0	1	0	0	0	0	0	1	7	1	1	1	0	0	6	0	11	0	0	0	0	0	0	1	0	0	0	0	30	0.007287567	0
OTU_1275	0	0	0	0	0	0	8	0	0	0	0	0	0	0	0	0	0	0	0	0	0	1	0	21	0	0	0	0	0	0	0	30	0.007287567	0
OTU_1594	0	0	0	0	0	0	4	0	0	0	0	0	0	0	0	0	0	0	0	0	0	0	0	26	0	0	0	0	0	0	0	30	0.007287567	0
OTU_444	5	2	1	7	4	3	0	0	1	0	0	0	0	0	0	3	0	0	4	0	0	0	0	0	0	0	0	0	0	0	0	30	0.007287567	0
OTU_675	0	0	0	0	0	0	0	0	0	0	0	0	0	0	0	0	0	0	0	0	0	11	0	0	0	2	0	5	11	0	1	30	0.007287567	0
OTU_820	1	1	0	0	0	0	24	0	0	0	1	0	0	0	2	0	0	0	0	0	0	0	0	0	0	0	0	0	0	0	0	29	0.007044648	0
OTU_453	2	1	0	1	7	1	0	0	0	0	8	0	0	2	3	0	0	0	0	0	0	1	0	0	0	2	0	0	0	0	1	29	0.007044648	0
OTU_408	3	0	0	0	0	0	0	0	5	0	2	2	1	1	0	1	1	1	0	0	0	0	0	12	0	0	0	0	0	0	0	29	0.007044648	0
OTU_450	3	0	0	0	0	0	0	0	0	0	1	0	0	18	0	0	4	0	0	0	0	0	3	0	0	0	0	0	0	0	0	29	0.007044648	0
OTU_517	0	0	29	0	0	0	0	0	0	0	0	0	0	0	0	0	0	0	0	0	0	0	0	0	0	0	0	0	0	0	0	29	0.007044648	0
OTU_1582	26	0	0	0	0	0	0	0	0	0	0	0	0	0	0	0	0	3	0	0	0	0	0	0	0	0	0	0	0	0	0	29	0.007044648	0
OTU_272	0	0	0	0	0	0	0	0	0	0	1	2	0	1	3	0	13	6	1	0	0	0	0	0	0	0	0	1	0	0	0	28	0.00680173	0
OTU_285	0	0	22	0	0	0	1	0	0	0	1	0	2	0	0	0	0	0	0	1	1	0	0	0	0	0	0	0	0	0	0	28	0.00680173	0
OTU_1175	0	6	1	0	1	0	0	0	0	0	0	0	0	3	0	0	0	0	9	2	0	2	1	1	0	0	1	0	0	0	1	28	0.00680173	0
OTU_428	0	0	0	0	0	0	0	0	0	0	0	0	20	0	0	0	0	0	0	3	0	5	0	0	0	0	0	0	0	0	0	28	0.00680173	0
OTU_1100	0	2	0	12	0	0	0	0	0	0	0	0	2	0	0	0	1	0	9	0	0	0	0	0	1	0	1	0	0	0	0	28	0.00680173	0
OTU_406	28	0	0	0	0	0	0	0	0	0	0	0	0	0	0	0	0	0	0	0	0	0	0	0	0	0	0	0	0	0	0	28	0.00680173	0
OTU_407	0	28	0	0	0	0	0	0	0	0	0	0	0	0	0	0	0	0	0	0	0	0	0	0	0	0	0	0	0	0	0	28	0.00680173	0
OTU_638	17	1	0	0	0	0	0	0	0	0	0	0	0	0	0	0	0	6	2	0	2	0	0	0	0	0	0	0	0	0	0	28	0.00680173	0
OTU_424	2	0	0	1	0	1	0	0	0	0	0	0	0	9	0	0	10	3	0	0	0	1	0	0	0	0	0	0	0	0	0	27	0.006558811	0
OTU_134	0	10	2	0	0	0	0	0	1	0	1	0	0	0	0	0	1	0	1	3	2	1	3	0	0	0	0	0	1	1	0	27	0.006558811	0
OTU_371	0	0	0	0	9	0	0	0	5	0	0	0	0	0	2	0	0	0	0	11	0	0	0	0	0	0	0	0	0	0	0	27	0.006558811	0
OTU_137	0	12	0	0	0	0	0	0	0	0	7	0	0	0	0	0	1	0	4	1	0	1	0	1	0	0	0	0	0	0	0	27	0.006558811	0
OTU_721	2	1	14	0	0	0	0	0	0	0	0	0	1	0	0	0	0	0	0	0	0	0	0	3	0	0	0	0	0	0	6	27	0.006558811	0
OTU_491	1	0	0	0	0	0	0	0	0	0	0	0	0	0	26	0	0	0	0	0	0	0	0	0	0	0	0	0	0	0	0	27	0.006558811	0
OTU_429	0	0	0	0	0	1	0	0	0	0	0	0	0	0	0	0	10	0	0	0	16	0	0	0	0	0	0	0	0	0	0	27	0.006558811	0
OTU_852	0	19	0	0	0	3	0	0	0	0	0	0	1	0	0	0	0	0	3	0	0	1	0	0	0	0	0	0	0	0	0	27	0.006558811	0
OTU_362	0	0	0	0	0	0	0	0	0	0	0	0	0	0	0	0	0	0	26	0	0	1	0	0	0	0	0	0	0	0	0	27	0.006558811	0
OTU_430	0	0	0	0	0	0	0	0	0	0	0	0	0	0	0	0	0	0	0	3	20	4	0	0	0	0	0	0	0	0	0	27	0.006558811	0
OTU_396	0	0	0	0	0	0	0	0	0	0	0	0	0	0	0	0	1	0	0	2	19	2	0	0	0	0	0	2	1	0	0	27	0.006558811	0
OTU_1437	1	0	1	0	0	0	21	0	1	0	0	0	0	0	1	0	0	0	0	1	0	0	0	0	0	0	0	0	0	0	0	26	0.006315892	0
OTU_316	0	0	0	0	0	0	0	0	4	0	0	0	0	0	0	0	0	0	1	21	0	0	0	0	0	0	0	0	0	0	0	26	0.006315892	0
OTU_1440	0	0	4	0	0	0	18	0	0	0	1	0	0	0	3	0	0	0	0	0	0	0	0	0	0	0	0	0	0	0	0	26	0.006315892	0
OTU_574	0	0	0	3	0	0	0	0	0	0	0	1	0	0	0	0	0	0	0	0	0	0	0	12	10	0	0	0	0	0	0	26	0.006315892	0
OTU_680	1	2	0	0	0	0	0	0	6	0	0	0	0	0	0	0	0	0	3	1	0	0	0	1	1	0	0	11	0	0	0	26	0.006315892	0
OTU_455	0	0	0	0	2	0	0	0	4	0	0	1	0	0	0	0	0	0	0	0	0	2	0	0	16	0	1	0	0	0	0	26	0.006315892	0
OTU_701	0	2	0	0	1	0	0	0	0	0	2	0	0	0	0	1	1	0	3	0	0	1	14	0	0	1	0	0	0	0	0	26	0.006315892	0
OTU_459	0	6	0	3	0	4	0	0	0	2	0	0	3	0	0	1	0	0	6	0	0	0	0	0	0	1	0	0	0	0	0	26	0.006315892	0
OTU_472	2	0	0	0	0	0	0	24	0	0	0	0	0	0	0	0	0	0	0	0	0	0	0	0	0	0	0	0	0	0	0	26	0.006315892	0
OTU_522	22	0	0	0	4	0	0	0	0	0	0	0	0	0	0	0	0	0	0	0	0	0	0	0	0	0	0	0	0	0	0	26	0.006315892	0
OTU_347	0	26	0	0	0	0	0	0	0	0	0	0	0	0	0	0	0	0	0	0	0	0	0	0	0	0	0	0	0	0	0	26	0.006315892	0
OTU_542	25	0	0	0	0	0	0	0	0	0	0	0	0	0	0	0	0	0	0	0	0	0	0	0	0	0	0	0	0	0	0	25	0.006072973	0
OTU_1574	0	0	7	0	0	0	1	0	0	0	0	0	3	0	0	4	0	0	0	0	0	0	0	4	0	1	0	0	1	0	4	25	0.006072973	0
OTU_543	0	1	0	17	0	0	0	0	0	0	0	0	0	0	0	0	0	0	0	1	0	6	0	0	0	0	0	0	0	0	0	25	0.006072973	0
OTU_649	0	0	0	0	3	0	0	0	0	0	0	0	0	0	0	0	0	0	0	0	0	6	12	0	0	0	0	0	0	0	4	25	0.006072973	0
OTU_1069	0	0	3	0	0	0	14	0	0	0	2	0	0	0	1	1	0	0	0	0	0	0	0	3	0	0	0	0	0	0	0	24	0.005830054	0
OTU_503	0	0	0	0	19	0	0	0	0	0	1	0	0	0	1	0	0	3	0	0	0	0	0	0	0	0	0	0	0	0	0	24	0.005830054	0
OTU_1274	0	13	0	0	0	0	0	0	0	0	3	0	0	0	0	0	0	0	4	0	1	0	0	1	0	2	0	0	0	0	0	24	0.005830054	0
OTU_621	0	0	0	0	3	0	0	0	0	0	2	0	0	0	4	0	0	0	0	4	0	10	0	0	0	0	0	0	1	0	0	24	0.005830054	0
OTU_1449	0	0	9	0	0	0	0	2	1	0	0	0	5	2	0	2	0	0	0	0	0	1	0	0	0	0	0	0	1	0	1	24	0.005830054	0
OTU_496	0	0	0	0	0	0	0	0	0	0	0	0	0	0	0	0	0	0	0	0	0	7	0	0	0	0	0	11	6	0	0	24	0.005830054	0
OTU_433	0	0	0	0	2	0	0	0	0	0	0	0	22	0	0	0	0	0	0	0	0	0	0	0	0	0	0	0	0	0	0	24	0.005830054	0
OTU_1390	0	0	1	23	0	0	0	0	0	0	0	0	0	0	0	0	0	0	0	0	0	0	0	0	0	0	0	0	0	0	0	24	0.005830054	0
OTU_402	0	0	0	0	0	0	0	0	0	0	0	0	7	17	0	0	0	0	0	0	0	0	0	0	0	0	0	0	0	0	0	24	0.005830054	0
OTU_410	0	0	0	1	3	0	0	0	0	0	0	3	2	0	8	0	0	4	0	0	0	1	0	0	0	0	0	0	1	0	0	23	0.005587135	0
OTU_417	0	0	0	0	0	0	0	0	0	0	4	0	0	0	0	0	19	0	0	0	0	0	0	0	0	0	0	0	0	0	0	23	0.005587135	0
OTU_1033	0	1	0	2	6	0	0	1	0	0	3	0	0	0	0	0	0	9	0	0	0	0	0	0	0	1	0	0	0	0	0	23	0.005587135	0
OTU_419	0	0	0	0	4	0	0	0	8	0	1	1	0	0	0	0	0	1	0	0	0	8	0	0	0	0	0	0	0	0	0	23	0.005587135	0
OTU_302	0	0	0	0	0	0	0	1	0	0	0	0	0	22	0	0	0	0	0	0	0	0	0	0	0	0	0	0	0	0	0	23	0.005587135	0
OTU_498	0	0	0	0	1	0	0	0	0	0	0	0	0	0	0	0	1	1	0	0	0	0	0	0	0	0	0	0	20	0	0	23	0.005587135	0
OTU_145	1	0	0	0	0	0	0	0	0	0	0	0	1	1	0	0	0	0	0	1	11	2	0	0	0	0	0	2	4	0	0	23	0.005587135	0
OTU_938	1	1	6	0	1	0	0	1	0	0	0	0	9	0	0	0	0	0	0	0	1	0	0	3	0	0	0	0	0	0	0	23	0.005587135	0
OTU_507	22	0	0	0	0	0	0	0	0	0	0	0	0	0	0	0	0	0	0	0	0	1	0	0	0	0	0	0	0	0	0	23	0.005587135	0
OTU_901	0	3	0	0	1	0	1	0	0	2	0	0	1	0	0	0	0	0	0	1	0	8	0	0	2	3	0	0	0	0	1	23	0.005587135	0
OTU_550	22	0	0	0	0	0	0	0	0	0	0	0	0	0	0	0	0	1	0	0	0	0	0	0	0	0	0	0	0	0	0	23	0.005587135	0
OTU_445	0	0	0	0	0	0	0	0	0	0	0	0	2	0	0	0	0	0	0	0	9	3	0	0	0	0	0	2	7	0	0	23	0.005587135	0
OTU_458	0	0	0	22	0	0	0	0	0	0	0	0	0	0	0	0	0	0	0	0	1	0	0	0	0	0	0	0	0	0	0	23	0.005587135	0
OTU_413	23	0	0	0	0	0	0	0	0	0	0	0	0	0	0	0	0	0	0	0	0	0	0	0	0	0	0	0	0	0	0	23	0.005587135	0
OTU_515	0	0	0	0	0	0	0	0	0	0	0	0	0	0	0	0	0	0	0	1	1	2	0	0	0	0	0	4	15	0	0	23	0.005587135	0
OTU_63	0	0	0	0	0	0	0	0	0	0	0	0	0	0	0	0	0	12	0	1	0	5	0	0	0	0	0	0	0	4	0	22	0.005344216	0
OTU_1416	0	4	0	0	0	0	1	0	1	5	0	0	0	2	2	0	0	5	1	0	0	0	0	1	0	0	0	0	0	0	0	22	0.005344216	0
OTU_663	0	6	0	0	0	0	0	0	4	0	0	0	3	1	0	0	0	0	1	0	0	0	7	0	0	0	0	0	0	0	0	22	0.005344216	0
OTU_1638	0	0	0	0	0	0	0	0	0	0	0	0	0	0	0	0	19	0	1	0	1	1	0	0	0	0	0	0	0	0	0	22	0.005344216	0
OTU_850	0	0	0	0	0	0	0	0	0	0	0	0	0	0	0	0	0	0	0	3	0	9	0	0	0	0	0	10	0	0	0	22	0.005344216	0
OTU_449	0	21	0	0	0	0	0	0	0	0	0	0	0	0	0	0	0	0	0	1	0	0	0	0	0	0	0	0	0	0	0	22	0.005344216	0
OTU_576	0	0	0	0	0	0	0	0	0	0	0	0	0	0	0	0	12	0	0	2	2	2	1	0	0	2	0	0	1	0	0	22	0.005344216	0
OTU_642	22	0	0	0	0	0	0	0	0	0	0	0	0	0	0	0	0	0	0	0	0	0	0	0	0	0	0	0	0	0	0	22	0.005344216	0
OTU_326	0	0	0	0	0	0	0	0	0	0	0	0	0	0	0	0	0	0	0	0	0	1	2	0	0	0	0	18	0	0	0	21	0.005101297	0
OTU_1492	2	0	4	0	0	0	14	0	0	0	1	0	0	0	0	0	0	0	0	0	0	0	0	0	0	0	0	0	0	0	0	21	0.005101297	0
OTU_423	0	0	0	0	0	0	0	0	0	0	1	0	0	0	0	0	0	0	0	0	0	0	0	20	0	0	0	0	0	0	0	21	0.005101297	0
OTU_704	0	0	0	0	0	0	7	0	1	0	0	0	0	0	0	0	0	0	0	0	0	0	0	13	0	0	0	0	0	0	0	21	0.005101297	0
OTU_454	0	0	0	0	2	0	0	0	13	0	5	0	0	0	0	0	0	1	0	0	0	0	0	0	0	0	0	0	0	0	0	21	0.005101297	0
OTU_440	0	20	0	0	0	0	0	0	0	0	0	0	0	0	0	0	0	0	0	1	0	0	0	0	0	0	0	0	0	0	0	21	0.005101297	0
OTU_1675	0	0	0	0	0	1	0	0	0	0	0	0	0	0	0	0	0	0	0	0	0	3	0	0	0	0	0	15	0	2	0	21	0.005101297	0
OTU_637	0	0	0	0	0	0	0	0	0	0	0	0	0	0	0	0	19	0	0	1	0	1	0	0	0	0	0	0	0	0	0	21	0.005101297	0
OTU_414	0	21	0	0	0	0	0	0	0	0	0	0	0	0	0	0	0	0	0	0	0	0	0	0	0	0	0	0	0	0	0	21	0.005101297	0
OTU_1736	0	10	0	0	0	0	0	0	9	0	0	0	0	0	0	0	0	0	0	2	0	0	0	0	0	0	0	0	0	0	0	21	0.005101297	0
OTU_565	17	0	0	0	0	2	0	0	0	0	1	0	0	0	0	0	0	0	0	0	1	0	0	0	0	0	0	0	0	0	0	21	0.005101297	0
OTU_1643	0	10	0	0	2	0	0	0	0	0	0	0	0	0	0	1	0	0	6	0	0	0	1	0	0	0	0	0	0	0	1	21	0.005101297	0
OTU_1030	21	0	0	0	0	0	0	0	0	0	0	0	0	0	0	0	0	0	0	0	0	0	0	0	0	0	0	0	0	0	0	21	0.005101297	0
OTU_549	0	0	0	0	0	0	0	0	1	0	0	0	0	0	0	0	0	0	1	3	0	0	0	0	0	0	0	14	2	0	0	21	0.005101297	0
OTU_538	1	0	0	0	0	0	0	0	0	0	0	0	0	0	0	0	6	0	0	0	3	0	0	0	0	0	0	9	1	0	1	21	0.005101297	0
OTU_495	20	0	0	0	0	0	0	0	0	0	0	0	0	0	0	0	0	0	1	0	0	0	0	0	0	0	0	0	0	0	0	21	0.005101297	0
OTU_518	0	0	0	0	0	0	0	0	0	0	0	0	0	0	0	0	20	0	0	0	1	0	0	0	0	0	0	0	0	0	0	21	0.005101297	0
OTU_608	20	0	0	1	0	0	0	0	0	0	0	0	0	0	0	0	0	0	0	0	0	0	0	0	0	0	0	0	0	0	0	21	0.005101297	0
OTU_395	0	0	1	0	0	0	3	0	0	0	0	0	0	0	0	0	0	0	0	4	0	0	0	12	0	0	0	0	0	0	0	20	0.004858378	0
OTU_505	0	0	0	0	0	0	0	0	0	0	0	0	0	0	0	0	0	0	0	19	1	0	0	0	0	0	0	0	0	0	0	20	0.004858378	0
OTU_490	0	13	0	0	0	0	0	0	0	0	0	0	0	0	6	0	0	0	0	0	0	1	0	0	0	0	0	0	0	0	0	20	0.004858378	0
OTU_478	0	0	6	0	0	0	0	0	0	0	0	0	0	0	0	0	0	0	13	0	0	0	0	0	0	0	0	0	0	0	1	20	0.004858378	0
OTU_1303	0	2	14	0	0	0	0	0	0	0	0	0	0	0	0	2	0	0	0	0	1	0	1	0	0	0	0	0	0	0	0	20	0.004858378	0
OTU_653	20	0	0	0	0	0	0	0	0	0	0	0	0	0	0	0	0	0	0	0	0	0	0	0	0	0	0	0	0	0	0	20	0.004858378	0
OTU_475	0	0	0	0	20	0	0	0	0	0	0	0	0	0	0	0	0	0	0	0	0	0	0	0	0	0	0	0	0	0	0	20	0.004858378	0
OTU_557	10	0	0	1	0	0	0	0	0	0	0	0	0	0	0	0	0	7	0	0	0	2	0	0	0	0	0	0	0	0	0	20	0.004858378	0
OTU_800	0	0	1	0	0	0	0	0	1	2	2	2	3	0	1	0	0	1	0	0	1	1	1	0	2	0	0	0	0	1	0	19	0.004615459	0
OTU_305	13	0	0	0	1	0	0	0	0	0	1	0	2	0	0	0	0	1	0	0	0	1	0	0	0	0	0	0	0	0	0	19	0.004615459	0
OTU_961	2	2	0	0	0	0	0	0	0	9	0	0	0	0	1	0	0	2	0	0	0	0	0	2	0	0	1	0	0	0	0	19	0.004615459	0
OTU_665	0	0	0	0	0	0	0	1	0	0	0	0	0	18	0	0	0	0	0	0	0	0	0	0	0	0	0	0	0	0	0	19	0.004615459	0
OTU_477	19	0	0	0	0	0	0	0	0	0	0	0	0	0	0	0	0	0	0	0	0	0	0	0	0	0	0	0	0	0	0	19	0.004615459	0
OTU_940	9	1	0	0	0	8	0	0	0	0	0	0	0	0	0	0	0	0	0	0	0	1	0	0	0	0	0	0	0	0	0	19	0.004615459	0
OTU_907	0	1	0	0	0	0	0	0	0	0	0	0	0	0	0	0	17	0	0	0	0	1	0	0	0	0	0	0	0	0	0	19	0.004615459	0
OTU_553	19	0	0	0	0	0	0	0	0	0	0	0	0	0	0	0	0	0	0	0	0	0	0	0	0	0	0	0	0	0	0	19	0.004615459	0
OTU_831	0	0	0	0	13	0	0	0	0	0	1	0	0	3	0	0	0	0	2	0	0	0	0	0	0	0	0	0	0	0	0	19	0.004615459	0
OTU_479	19	0	0	0	0	0	0	0	0	0	0	0	0	0	0	0	0	0	0	0	0	0	0	0	0	0	0	0	0	0	0	19	0.004615459	0
OTU_713	19	0	0	0	0	0	0	0	0	0	0	0	0	0	0	0	0	0	0	0	0	0	0	0	0	0	0	0	0	0	0	19	0.004615459	0
OTU_567	0	0	0	0	0	0	0	0	0	0	0	0	0	0	0	0	0	0	0	1	18	0	0	0	0	0	0	0	0	0	0	19	0.004615459	0
OTU_694	0	0	0	0	0	0	0	0	0	0	0	0	0	0	0	0	0	0	0	0	19	0	0	0	0	0	0	0	0	0	0	19	0.004615459	0
OTU_688	0	1	0	0	0	0	0	0	0	0	0	0	1	0	0	0	0	0	0	5	0	4	0	0	0	6	0	2	0	0	0	19	0.004615459	0
OTU_1733	0	0	0	6	0	0	0	0	3	0	3	3	3	0	0	0	0	0	0	0	0	0	0	0	0	0	0	0	0	0	0	18	0.00437254	0
OTU_486	0	0	0	1	1	0	0	0	0	6	3	0	5	1	0	1	0	0	0	0	0	0	0	0	0	0	0	0	0	0	0	18	0.00437254	0
OTU_1244	4	0	3	0	0	0	1	0	0	0	0	0	0	0	0	2	3	0	0	2	0	0	0	1	0	0	0	0	1	0	1	18	0.00437254	0
OTU_759	0	0	0	0	0	0	0	0	0	0	1	0	0	0	0	0	0	0	0	1	0	3	3	0	0	0	0	0	0	0	10	18	0.00437254	0
OTU_499	0	0	0	0	0	0	0	0	3	0	0	0	14	0	0	0	0	0	1	0	0	0	0	0	0	0	0	0	0	0	0	18	0.00437254	0
OTU_747	0	0	0	1	3	0	0	0	0	0	0	0	1	0	0	0	3	0	0	0	6	3	0	0	0	0	0	1	0	0	0	18	0.00437254	0
OTU_481	0	0	0	0	0	0	0	0	0	0	0	0	18	0	0	0	0	0	0	0	0	0	0	0	0	0	0	0	0	0	0	18	0.00437254	0
OTU_591	0	0	0	0	12	1	0	0	0	0	0	0	1	0	0	1	0	0	0	0	0	3	0	0	0	0	0	0	0	0	0	18	0.00437254	0
OTU_365	5	2	0	1	0	0	0	0	0	0	0	0	1	0	0	0	3	0	4	0	0	1	0	0	0	1	0	0	0	0	0	18	0.00437254	0
OTU_1748	0	7	0	0	0	1	0	0	0	0	0	0	2	0	0	0	0	0	5	0	0	0	0	0	1	0	0	1	0	1	0	18	0.00437254	0
OTU_1575	0	0	0	0	0	0	0	0	0	0	0	0	0	0	0	0	0	0	0	0	0	0	14	0	0	4	0	0	0	0	0	18	0.00437254	0
OTU_1267	4	3	0	0	0	0	0	0	2	0	0	0	0	0	0	1	0	0	6	1	0	1	0	0	0	0	0	0	0	0	0	18	0.00437254	0
OTU_485	18	0	0	0	0	0	0	0	0	0	0	0	0	0	0	0	0	0	0	0	0	0	0	0	0	0	0	0	0	0	0	18	0.00437254	0
OTU_462	0	0	0	0	0	0	0	0	0	0	0	0	0	0	0	0	0	0	18	0	0	0	0	0	0	0	0	0	0	0	0	18	0.00437254	0
OTU_432	0	0	0	0	0	0	0	0	0	0	0	0	0	0	0	0	0	0	0	2	16	0	0	0	0	0	0	0	0	0	0	18	0.00437254	0
OTU_489	0	0	0	0	0	0	0	0	0	0	0	0	3	0	0	0	0	0	0	0	0	14	0	0	0	0	0	0	1	0	0	18	0.00437254	0
OTU_537	18	0	0	0	0	0	0	0	0	0	0	0	0	0	0	0	0	0	0	0	0	0	0	0	0	0	0	0	0	0	0	18	0.00437254	0
OTU_1826	16	2	0	0	0	0	0	0	0	0	0	0	0	0	0	0	0	0	0	0	0	0	0	0	0	0	0	0	0	0	0	18	0.00437254	0
OTU_452	0	0	0	0	0	0	0	0	0	0	0	0	0	0	0	0	0	0	0	0	14	2	0	0	0	0	0	1	1	0	0	18	0.00437254	0
OTU_660	0	18	0	0	0	0	0	0	0	0	0	0	0	0	0	0	0	0	0	0	0	0	0	0	0	0	0	0	0	0	0	18	0.00437254	0
OTU_1533	0	1	1	0	1	1	0	0	0	0	0	0	0	0	2	0	2	2	0	0	2	1	1	0	0	0	0	2	0	1	0	17	0.004129622	0
OTU_442	0	0	0	0	0	0	0	0	0	0	0	0	0	0	0	0	17	0	0	0	0	0	0	0	0	0	0	0	0	0	0	17	0.004129622	0
OTU_1711	1	0	2	0	0	0	4	0	0	0	0	0	0	0	0	0	0	0	0	0	0	0	0	10	0	0	0	0	0	0	0	17	0.004129622	0
OTU_832	0	0	1	0	0	0	3	0	0	0	0	0	0	0	0	0	0	0	0	0	0	1	0	12	0	0	0	0	0	0	0	17	0.004129622	0
OTU_1475	0	0	0	0	0	0	0	0	0	0	0	0	0	0	0	0	0	0	0	3	1	1	0	0	0	0	0	5	3	0	4	17	0.004129622	0
OTU_502	3	0	0	0	10	0	0	0	0	0	0	0	1	0	0	0	0	3	0	0	0	0	0	0	0	0	0	0	0	0	0	17	0.004129622	0
OTU_504	0	0	0	0	0	0	0	0	0	0	0	0	0	0	0	0	0	0	0	0	0	0	17	0	0	0	0	0	0	0	0	17	0.004129622	0
OTU_473	0	13	0	0	0	0	0	0	0	0	0	0	0	0	0	0	0	0	0	1	0	2	0	0	0	0	0	0	0	1	0	17	0.004129622	0
OTU_612	0	0	0	0	0	0	0	0	0	0	0	0	0	0	0	0	0	17	0	0	0	0	0	0	0	0	0	0	0	0	0	17	0.004129622	0
OTU_435	0	0	0	0	0	0	0	0	0	0	0	0	0	0	0	0	0	0	0	2	1	13	1	0	0	0	0	0	0	0	0	17	0.004129622	0
OTU_551	0	16	0	0	0	0	1	0	0	0	0	0	0	0	0	0	0	0	0	0	0	0	0	0	0	0	0	0	0	0	0	17	0.004129622	0
OTU_552	0	0	0	0	0	0	0	0	17	0	0	0	0	0	0	0	0	0	0	0	0	0	0	0	0	0	0	0	0	0	0	17	0.004129622	0
OTU_597	0	0	0	0	17	0	0	0	0	0	0	0	0	0	0	0	0	0	0	0	0	0	0	0	0	0	0	0	0	0	0	17	0.004129622	0
OTU_624	7	0	0	1	0	0	0	0	0	0	0	0	0	0	0	0	0	9	0	0	0	0	0	0	0	0	0	0	0	0	0	17	0.004129622	0
OTU_749	1	6	0	0	0	0	0	0	0	8	0	0	0	0	0	0	0	0	0	0	0	2	0	0	0	0	0	0	0	0	0	17	0.004129622	0
OTU_677	17	0	0	0	0	0	0	0	0	0	0	0	0	0	0	0	0	0	0	0	0	0	0	0	0	0	0	0	0	0	0	17	0.004129622	0
OTU_631	1	0	0	0	0	0	0	0	0	0	0	0	0	0	0	0	15	0	0	1	0	0	0	0	0	0	0	0	0	0	0	17	0.004129622	0
OTU_482	0	0	0	0	0	0	0	0	0	0	0	0	12	0	0	0	0	0	0	0	1	1	0	0	0	1	0	2	0	0	0	17	0.004129622	0
OTU_1563	1	3	0	0	0	0	0	0	5	0	0	0	6	0	0	0	0	0	0	0	1	0	0	0	0	0	0	0	1	0	0	17	0.004129622	0
OTU_533	0	0	0	0	0	0	0	0	0	0	0	0	0	0	0	0	0	0	0	0	0	0	0	0	0	0	0	17	0	0	0	17	0.004129622	0
OTU_466	3	0	0	0	0	0	0	0	0	0	0	9	0	0	0	0	0	4	0	0	0	0	0	0	0	0	0	0	0	0	0	16	0.003886703	0
OTU_1561	0	0	2	0	0	0	9	0	0	0	1	0	0	0	0	0	0	0	0	0	0	0	0	4	0	0	0	0	0	0	0	16	0.003886703	0
OTU_1438	0	0	3	0	0	0	8	0	0	0	0	0	0	0	2	0	0	0	0	0	0	0	0	3	0	0	0	0	0	0	0	16	0.003886703	0
OTU_1762	2	0	0	1	0	0	0	0	6	0	0	0	7	0	0	0	0	0	0	0	0	0	0	0	0	0	0	0	0	0	0	16	0.003886703	0
OTU_763	0	0	0	0	0	0	0	0	0	0	0	0	0	0	0	0	16	0	0	0	0	0	0	0	0	0	0	0	0	0	0	16	0.003886703	0
OTU_607	16	0	0	0	0	0	0	0	0	0	0	0	0	0	0	0	0	0	0	0	0	0	0	0	0	0	0	0	0	0	0	16	0.003886703	0
OTU_610	0	0	0	0	0	2	0	0	0	0	0	0	0	0	0	0	0	0	0	0	13	1	0	0	0	0	0	0	0	0	0	16	0.003886703	0
OTU_1123	0	6	0	0	2	0	0	0	1	0	0	0	4	0	0	0	0	0	0	0	0	2	0	0	0	0	0	0	0	0	1	16	0.003886703	0
OTU_627	0	0	0	0	0	0	0	0	7	0	0	0	0	0	2	0	0	0	7	0	0	0	0	0	0	0	0	0	0	0	0	16	0.003886703	0
OTU_1011	15	0	0	0	0	1	0	0	0	0	0	0	0	0	0	0	0	0	0	0	0	0	0	0	0	0	0	0	0	0	0	16	0.003886703	0
OTU_1075	1	0	0	2	0	0	0	0	0	0	0	0	0	0	0	0	10	0	0	0	3	0	0	0	0	0	0	0	0	0	0	16	0.003886703	0
OTU_774	0	0	0	0	0	0	0	0	0	0	0	0	8	0	0	0	1	0	0	0	5	1	0	0	0	0	0	0	1	0	0	16	0.003886703	0
OTU_516	0	0	0	0	0	0	0	0	0	0	0	0	0	0	0	0	2	0	0	0	3	4	1	0	0	0	0	1	5	0	0	16	0.003886703	0
OTU_650	0	0	0	0	0	0	0	0	0	0	0	0	0	0	0	0	0	0	0	1	0	0	0	0	14	0	0	1	0	0	0	16	0.003886703	0
OTU_1484	0	0	0	0	0	0	0	0	0	0	0	0	0	0	16	0	0	0	0	0	0	0	0	0	0	0	0	0	0	0	0	16	0.003886703	0
OTU_585	14	0	0	0	0	0	0	0	0	0	2	0	0	0	0	0	0	0	0	0	0	0	0	0	0	0	0	0	0	0	0	16	0.003886703	0
OTU_579	0	0	0	0	0	0	0	0	0	0	0	0	0	0	0	0	0	0	0	0	9	0	0	0	0	0	0	0	7	0	0	16	0.003886703	0
OTU_648	9	0	0	0	0	0	0	0	0	1	6	0	0	0	0	0	0	0	0	0	0	0	0	0	0	0	0	0	0	0	0	16	0.003886703	0
OTU_620	0	16	0	0	0	0	0	0	0	0	0	0	0	0	0	0	0	0	0	0	0	0	0	0	0	0	0	0	0	0	0	16	0.003886703	0
OTU_1061	0	0	0	0	0	0	0	0	0	0	0	0	0	0	0	1	0	0	0	0	7	0	6	0	0	0	0	1	1	0	0	16	0.003886703	0
OTU_582	0	4	0	0	1	2	0	0	0	0	0	0	4	0	0	0	0	0	0	0	0	5	0	0	0	0	0	0	0	0	0	16	0.003886703	0
OTU_181	0	0	0	0	0	0	0	0	0	0	0	0	0	0	14	0	0	0	0	0	0	0	0	0	0	0	0	0	0	0	1	15	0.003643784	0
OTU_338	0	0	0	0	0	0	0	0	0	0	0	0	0	0	0	4	0	0	0	1	0	0	0	9	0	0	0	0	1	0	0	15	0.003643784	0
OTU_1148	1	0	4	0	0	0	8	0	0	0	2	0	0	0	0	0	0	0	0	0	0	0	0	0	0	0	0	0	0	0	0	15	0.003643784	0
OTU_1233	1	5	1	0	1	0	0	0	1	0	0	0	0	1	0	0	0	2	0	0	0	0	1	1	0	0	0	0	0	1	0	15	0.003643784	0
OTU_900	0	0	0	0	0	0	4	0	0	0	0	0	0	0	0	0	0	1	0	0	0	0	0	10	0	0	0	0	0	0	0	15	0.003643784	0
OTU_1012	1	1	0	0	0	0	10	0	0	0	3	0	0	0	0	0	0	0	0	0	0	0	0	0	0	0	0	0	0	0	0	15	0.003643784	0
OTU_519	0	0	0	0	0	0	0	0	0	0	0	0	5	0	10	0	0	0	0	0	0	0	0	0	0	0	0	0	0	0	0	15	0.003643784	0
OTU_891	0	0	0	0	0	0	0	0	0	0	0	0	0	0	0	0	0	11	0	1	0	1	0	0	0	0	0	0	2	0	0	15	0.003643784	0
OTU_785	4	0	0	0	0	0	0	0	0	0	0	0	0	0	0	0	10	0	0	1	0	0	0	0	0	0	0	0	0	0	0	15	0.003643784	0
OTU_1658	0	0	0	0	0	0	0	0	0	0	1	0	0	0	0	0	0	14	0	0	0	0	0	0	0	0	0	0	0	0	0	15	0.003643784	0
OTU_1824	0	0	0	0	0	0	0	0	0	0	0	0	0	14	0	0	0	0	0	0	0	0	0	0	0	0	1	0	0	0	0	15	0.003643784	0
OTU_619	0	0	0	0	0	0	0	0	0	0	0	0	0	0	1	0	0	14	0	0	0	0	0	0	0	0	0	0	0	0	0	15	0.003643784	0
OTU_616	0	0	0	0	0	0	0	0	0	0	0	0	0	14	0	0	0	0	0	0	0	0	0	0	0	0	0	0	1	0	0	15	0.003643784	0
OTU_483	6	0	0	0	0	0	0	0	1	0	0	0	0	0	1	0	0	0	0	0	2	0	1	1	0	0	0	0	2	0	1	15	0.003643784	0
OTU_589	15	0	0	0	0	0	0	0	0	0	0	0	0	0	0	0	0	0	0	0	0	0	0	0	0	0	0	0	0	0	0	15	0.003643784	0
OTU_686	0	0	0	0	0	0	0	0	0	0	0	0	0	0	0	0	0	0	0	0	13	0	0	0	0	0	0	0	2	0	0	15	0.003643784	0
OTU_1290	15	0	0	0	0	0	0	0	0	0	0	0	0	0	0	0	0	0	0	0	0	0	0	0	0	0	0	0	0	0	0	15	0.003643784	0
OTU_577	12	0	0	0	0	0	0	0	0	3	0	0	0	0	0	0	0	0	0	0	0	0	0	0	0	0	0	0	0	0	0	15	0.003643784	0
OTU_866	6	0	1	0	0	0	0	0	0	0	0	0	0	0	0	0	0	7	0	0	0	0	0	0	0	0	0	1	0	0	0	15	0.003643784	0
OTU_511	6	0	0	0	0	0	0	0	0	0	0	0	7	0	0	0	0	0	1	0	1	0	0	0	0	0	0	0	0	0	0	15	0.003643784	0
OTU_910	2	2	1	0	0	0	0	0	1	0	6	0	0	0	1	0	0	0	0	0	0	0	0	0	1	0	0	0	0	0	1	15	0.003643784	0
OTU_794	15	0	0	0	0	0	0	0	0	0	0	0	0	0	0	0	0	0	0	0	0	0	0	0	0	0	0	0	0	0	0	15	0.003643784	0
OTU_1331	0	0	0	0	0	0	0	0	0	0	0	0	0	0	0	0	0	4	0	0	0	0	0	0	7	4	0	0	0	0	0	15	0.003643784	0
OTU_221	0	1	1	0	1	0	0	0	0	0	2	1	0	0	3	0	0	2	0	0	0	1	1	0	1	0	0	0	0	0	0	14	0.003400865	0
OTU_1409	0	0	2	0	0	0	9	0	0	0	0	0	0	0	1	0	0	0	0	0	0	0	0	2	0	0	0	0	0	0	0	14	0.003400865	0
OTU_919	0	0	0	0	0	0	0	0	0	0	0	0	0	0	0	0	0	0	0	0	14	0	0	0	0	0	0	0	0	0	0	14	0.003400865	0
OTU_1737	0	6	0	2	0	0	0	0	0	2	0	0	0	0	0	0	0	0	0	0	0	0	0	0	0	0	2	0	0	0	2	14	0.003400865	0
OTU_570	9	0	0	0	0	0	0	0	0	0	0	0	0	0	0	0	5	0	0	0	0	0	0	0	0	0	0	0	0	0	0	14	0.003400865	0
OTU_162	0	0	0	0	0	0	0	0	0	0	0	2	4	0	0	0	4	2	0	0	0	0	0	0	0	1	0	0	1	0	0	14	0.003400865	0
OTU_979	0	0	0	0	0	0	0	0	0	0	0	0	0	0	0	0	1	0	7	0	0	0	0	0	0	0	0	0	6	0	0	14	0.003400865	0
OTU_643	14	0	0	0	0	0	0	0	0	0	0	0	0	0	0	0	0	0	0	0	0	0	0	0	0	0	0	0	0	0	0	14	0.003400865	0
OTU_738	11	0	0	0	0	0	0	0	1	0	2	0	0	0	0	0	0	0	0	0	0	0	0	0	0	0	0	0	0	0	0	14	0.003400865	0
OTU_560	0	0	0	1	0	0	0	0	0	13	0	0	0	0	0	0	0	0	0	0	0	0	0	0	0	0	0	0	0	0	0	14	0.003400865	0
OTU_558	0	0	0	0	0	0	0	0	4	0	0	0	10	0	0	0	0	0	0	0	0	0	0	0	0	0	0	0	0	0	0	14	0.003400865	0
OTU_718	4	0	0	0	10	0	0	0	0	0	0	0	0	0	0	0	0	0	0	0	0	0	0	0	0	0	0	0	0	0	0	14	0.003400865	0
OTU_534	0	0	0	0	0	0	0	0	0	0	0	0	14	0	0	0	0	0	0	0	0	0	0	0	0	0	0	0	0	0	0	14	0.003400865	0
OTU_854	0	14	0	0	0	0	0	0	0	0	0	0	0	0	0	0	0	0	0	0	0	0	0	0	0	0	0	0	0	0	0	14	0.003400865	0
OTU_868	14	0	0	0	0	0	0	0	0	0	0	0	0	0	0	0	0	0	0	0	0	0	0	0	0	0	0	0	0	0	0	14	0.003400865	0
OTU_1328	0	0	0	0	0	0	0	0	0	0	0	0	0	0	0	0	0	0	0	0	13	0	0	0	0	0	0	0	1	0	0	14	0.003400865	0
OTU_630	0	0	0	0	0	0	0	0	0	0	0	0	0	0	0	3	0	2	0	6	1	1	0	0	0	0	0	0	0	0	1	14	0.003400865	0
OTU_573	14	0	0	0	0	0	0	0	0	0	0	0	0	0	0	0	0	0	0	0	0	0	0	0	0	0	0	0	0	0	0	14	0.003400865	0
OTU_1384	0	2	0	0	0	0	0	0	0	0	0	0	6	0	0	0	0	0	0	0	0	0	2	0	0	0	0	0	4	0	0	14	0.003400865	0
OTU_548	0	14	0	0	0	0	0	0	0	0	0	0	0	0	0	0	0	0	0	0	0	0	0	0	0	0	0	0	0	0	0	14	0.003400865	0
OTU_510	5	0	0	0	0	0	0	0	0	0	0	0	1	5	0	0	0	0	0	1	0	0	0	0	0	1	0	0	1	0	0	14	0.003400865	0
OTU_1689	0	0	0	0	0	0	0	0	0	0	0	0	0	0	0	0	0	0	0	0	4	6	0	0	0	0	0	2	2	0	0	14	0.003400865	0
OTU_155	11	0	0	0	1	0	0	0	0	0	0	0	0	0	0	0	1	0	0	0	1	0	0	0	0	0	0	0	0	0	0	14	0.003400865	0
OTU_175	1	1	0	0	2	0	0	0	0	0	0	1	0	0	0	0	2	4	0	0	0	0	0	0	2	0	0	0	0	0	0	13	0.003157946	0
OTU_674	0	0	0	0	4	0	0	0	0	0	0	0	0	1	1	0	0	7	0	0	0	0	0	0	0	0	0	0	0	0	0	13	0.003157946	0
OTU_731	0	0	0	0	0	0	0	0	0	0	2	0	0	0	0	0	0	0	1	0	2	1	6	0	0	0	0	0	1	0	0	13	0.003157946	0
OTU_790	9	2	0	0	0	0	0	0	0	0	0	0	0	0	0	0	0	0	1	0	0	0	0	0	1	0	0	0	0	0	0	13	0.003157946	0
OTU_889	0	0	0	0	1	0	0	0	0	0	0	0	0	0	0	0	0	5	0	0	0	0	0	0	7	0	0	0	0	0	0	13	0.003157946	0
OTU_734	0	0	0	0	0	0	0	0	2	0	0	0	0	0	0	0	0	10	0	0	0	1	0	0	0	0	0	0	0	0	0	13	0.003157946	0
OTU_593	0	0	0	0	0	0	0	0	0	0	0	0	0	0	0	0	0	0	0	7	0	5	0	0	0	1	0	0	0	0	0	13	0.003157946	0
OTU_1195	0	0	0	0	0	0	0	0	0	0	0	0	0	0	0	12	0	0	0	1	0	0	0	0	0	0	0	0	0	0	0	13	0.003157946	0
OTU_730	0	0	0	0	0	0	0	0	0	0	3	0	0	0	0	0	0	0	0	2	7	0	0	0	0	0	0	0	1	0	0	13	0.003157946	0
OTU_535	13	0	0	0	0	0	0	0	0	0	0	0	0	0	0	0	0	0	0	0	0	0	0	0	0	0	0	0	0	0	0	13	0.003157946	0
OTU_568	0	13	0	0	0	0	0	0	0	0	0	0	0	0	0	0	0	0	0	0	0	0	0	0	0	0	0	0	0	0	0	13	0.003157946	0
OTU_928	0	0	0	0	0	0	0	0	0	0	0	0	7	0	0	2	0	0	0	0	0	0	0	0	0	4	0	0	0	0	0	13	0.003157946	0
OTU_912	0	0	0	0	0	0	0	0	0	0	0	0	0	0	0	0	0	13	0	0	0	0	0	0	0	0	0	0	0	0	0	13	0.003157946	0
OTU_656	0	0	0	0	0	0	0	0	0	0	0	0	0	0	0	0	0	0	0	0	1	0	0	0	0	0	0	9	3	0	0	13	0.003157946	0
OTU_971	0	0	0	0	2	0	0	0	0	0	0	0	0	8	0	0	0	0	0	0	0	1	0	0	0	0	0	0	0	0	2	13	0.003157946	0
OTU_710	12	0	0	0	0	0	0	0	0	0	0	0	0	0	0	1	0	0	0	0	0	0	0	0	0	0	0	0	0	0	0	13	0.003157946	0
OTU_1388	0	0	0	0	0	0	0	0	1	0	0	0	0	0	0	0	2	0	0	0	0	1	0	0	4	5	0	0	0	0	0	13	0.003157946	0
OTU_745	11	0	0	0	0	0	0	0	0	0	2	0	0	0	0	0	0	0	0	0	0	0	0	0	0	0	0	0	0	0	0	13	0.003157946	0
OTU_1735	0	0	0	0	0	0	0	0	0	0	0	0	2	0	0	0	0	0	0	0	0	2	0	0	3	6	0	0	0	0	0	13	0.003157946	0
OTU_332	7	0	1	0	0	0	0	0	0	0	0	2	0	0	0	0	0	2	0	0	0	0	0	0	0	0	0	0	0	0	0	12	0.002915027	0
OTU_1137	1	0	0	0	0	0	9	0	0	0	1	0	0	0	0	0	0	0	0	0	0	0	0	1	0	0	0	0	0	0	0	12	0.002915027	0
OTU_635	0	0	0	9	0	0	0	0	1	1	0	1	0	0	0	0	0	0	0	0	0	0	0	0	0	0	0	0	0	0	0	12	0.002915027	0
OTU_556	0	0	0	0	2	0	0	6	0	0	1	0	0	0	0	0	0	3	0	0	0	0	0	0	0	0	0	0	0	0	0	12	0.002915027	0
OTU_629	0	0	1	0	0	0	6	0	0	0	2	0	0	0	0	0	0	0	0	1	1	0	0	1	0	0	0	0	0	0	0	12	0.002915027	0
OTU_1655	0	0	3	0	0	0	4	0	0	0	0	0	0	0	0	0	0	0	0	0	0	0	0	5	0	0	0	0	0	0	0	12	0.002915027	0
OTU_967	0	0	0	0	0	0	0	0	0	0	0	0	0	0	0	0	0	0	0	0	0	0	0	12	0	0	0	0	0	0	0	12	0.002915027	0
OTU_946	0	0	1	0	0	0	0	0	0	0	0	0	0	0	0	0	0	0	0	0	0	0	0	11	0	0	0	0	0	0	0	12	0.002915027	0
OTU_843	0	0	0	0	0	0	0	0	0	0	10	1	1	0	0	0	0	0	0	0	0	0	0	0	0	0	0	0	0	0	0	12	0.002915027	0
OTU_724	0	0	0	0	1	0	0	0	0	3	0	0	0	0	0	0	0	7	0	0	0	0	0	0	0	0	0	0	1	0	0	12	0.002915027	0
OTU_578	0	0	0	0	0	0	0	0	1	0	0	0	0	0	0	0	1	0	0	0	6	3	0	0	0	0	0	1	0	0	0	12	0.002915027	0
OTU_801	0	0	0	0	0	0	0	0	0	0	0	0	0	0	0	0	0	0	0	1	0	1	1	0	0	0	0	3	5	1	0	12	0.002915027	0
OTU_753	1	4	0	0	0	0	0	0	0	0	0	0	0	0	0	0	7	0	0	0	0	0	0	0	0	0	0	0	0	0	0	12	0.002915027	0
OTU_754	0	0	0	0	11	0	0	0	0	0	0	0	0	0	0	0	0	0	0	0	0	1	0	0	0	0	0	0	0	0	0	12	0.002915027	0
OTU_787	0	0	12	0	0	0	0	0	0	0	0	0	0	0	0	0	0	0	0	0	0	0	0	0	0	0	0	0	0	0	0	12	0.002915027	0
OTU_1164	11	0	0	0	0	0	0	0	0	0	0	0	0	0	0	0	1	0	0	0	0	0	0	0	0	0	0	0	0	0	0	12	0.002915027	0
OTU_1249	0	0	0	0	0	0	0	0	0	0	0	0	11	0	0	0	0	1	0	0	0	0	0	0	0	0	0	0	0	0	0	12	0.002915027	0
OTU_764	0	0	0	0	0	0	0	12	0	0	0	0	0	0	0	0	0	0	0	0	0	0	0	0	0	0	0	0	0	0	0	12	0.002915027	0
OTU_841	0	0	0	0	12	0	0	0	0	0	0	0	0	0	0	0	0	0	0	0	0	0	0	0	0	0	0	0	0	0	0	12	0.002915027	0
OTU_655	11	0	0	1	0	0	0	0	0	0	0	0	0	0	0	0	0	0	0	0	0	0	0	0	0	0	0	0	0	0	0	12	0.002915027	0
OTU_883	0	0	0	0	0	0	0	0	0	0	0	0	0	0	0	0	0	0	0	0	0	9	0	0	0	0	0	0	3	0	0	12	0.002915027	0
OTU_527	0	0	0	0	0	0	0	0	0	0	0	0	0	0	0	0	12	0	0	0	0	0	0	0	0	0	0	0	0	0	0	12	0.002915027	0
OTU_1041	0	0	0	0	0	0	0	0	1	0	0	0	0	0	0	0	0	0	0	0	11	0	0	0	0	0	0	0	0	0	0	12	0.002915027	0
OTU_598	0	0	0	0	0	12	0	0	0	0	0	0	0	0	0	0	0	0	0	0	0	0	0	0	0	0	0	0	0	0	0	12	0.002915027	0
OTU_1751	10	0	0	0	0	0	0	0	0	0	0	0	0	0	0	2	0	0	0	0	0	0	0	0	0	0	0	0	0	0	0	12	0.002915027	0
OTU_888	10	0	0	0	0	0	0	0	0	0	0	0	1	0	0	0	0	0	0	0	0	0	0	1	0	0	0	0	0	0	0	12	0.002915027	0
OTU_1313	0	0	1	0	0	0	9	0	0	0	0	0	0	0	0	0	0	0	0	0	0	0	0	1	0	0	0	0	0	0	0	11	0.002672108	0
OTU_1211	1	0	0	0	0	0	8	0	1	0	1	0	0	0	0	0	0	0	0	0	0	0	0	0	0	0	0	0	0	0	0	11	0.002672108	0
OTU_761	2	0	0	0	0	0	0	0	0	0	0	0	0	2	7	0	0	0	0	0	0	0	0	0	0	0	0	0	0	0	0	11	0.002672108	0
OTU_812	0	0	0	0	0	0	0	2	1	0	0	0	0	3	0	0	0	0	0	0	0	0	0	5	0	0	0	0	0	0	0	11	0.002672108	0
OTU_1627	0	0	0	0	0	0	7	0	0	0	0	0	0	0	0	0	0	0	0	0	0	1	0	3	0	0	0	0	0	0	0	11	0.002672108	0
OTU_1221	0	0	0	0	0	1	0	0	0	0	0	0	0	0	0	0	0	0	0	1	0	1	0	0	7	0	0	1	0	0	0	11	0.002672108	0
OTU_628	0	0	0	0	0	0	0	0	0	0	0	0	11	0	0	0	0	0	0	0	0	0	0	0	0	0	0	0	0	0	0	11	0.002672108	0
OTU_768	0	0	0	0	0	0	0	0	0	0	0	0	0	0	0	0	0	0	3	0	1	0	0	0	4	2	0	1	0	0	0	11	0.002672108	0
OTU_720	0	0	0	0	0	0	0	0	0	0	0	0	0	0	0	0	0	0	0	0	0	10	0	0	0	0	0	1	0	0	0	11	0.002672108	0
OTU_913	0	0	0	0	0	0	0	0	0	0	0	0	0	0	0	2	0	0	0	0	0	0	9	0	0	0	0	0	0	0	0	11	0.002672108	0
OTU_756	0	0	0	0	3	0	0	0	0	0	0	0	0	2	6	0	0	0	0	0	0	0	0	0	0	0	0	0	0	0	0	11	0.002672108	0
OTU_659	5	0	0	0	6	0	0	0	0	0	0	0	0	0	0	0	0	0	0	0	0	0	0	0	0	0	0	0	0	0	0	11	0.002672108	0
OTU_640	2	0	0	0	0	0	0	0	0	0	0	0	0	0	0	0	0	0	5	0	0	0	1	1	0	2	0	0	0	0	0	11	0.002672108	0
OTU_999	0	0	11	0	0	0	0	0	0	0	0	0	0	0	0	0	0	0	0	0	0	0	0	0	0	0	0	0	0	0	0	11	0.002672108	0
OTU_618	0	0	0	0	0	0	0	0	0	0	0	0	0	0	0	0	10	0	0	0	1	0	0	0	0	0	0	0	0	0	0	11	0.002672108	0
OTU_636	0	0	0	0	0	0	0	0	0	4	0	0	0	6	0	0	0	0	0	0	1	0	0	0	0	0	0	0	0	0	0	11	0.002672108	0
OTU_735	0	0	0	0	0	0	0	0	0	0	0	0	0	0	0	0	0	0	0	0	0	0	0	0	0	0	0	10	0	1	0	11	0.002672108	0
OTU_1369	11	0	0	0	0	0	0	0	0	0	0	0	0	0	0	0	0	0	0	0	0	0	0	0	0	0	0	0	0	0	0	11	0.002672108	0
OTU_1006	0	0	0	0	0	0	0	0	0	0	0	0	0	0	11	0	0	0	0	0	0	0	0	0	0	0	0	0	0	0	0	11	0.002672108	0
OTU_604	11	0	0	0	0	0	0	0	0	0	0	0	0	0	0	0	0	0	0	0	0	0	0	0	0	0	0	0	0	0	0	11	0.002672108	0
OTU_658	0	0	0	0	0	0	0	0	0	0	0	0	0	0	0	0	0	0	0	0	0	0	0	11	0	0	0	0	0	0	0	11	0.002672108	0
OTU_783	0	7	0	0	0	0	0	0	0	0	0	0	0	0	0	0	0	0	3	0	0	1	0	0	0	0	0	0	0	0	0	11	0.002672108	0
OTU_668	0	0	0	0	0	0	0	0	0	0	0	0	0	0	0	0	5	0	6	0	0	0	0	0	0	0	0	0	0	0	0	11	0.002672108	0
OTU_1616	0	0	1	0	0	0	7	0	0	0	0	0	0	0	0	0	0	0	0	0	0	0	0	2	0	0	0	0	0	0	0	10	0.002429189	0
OTU_1351	0	0	0	0	0	0	2	0	0	0	0	0	0	0	0	0	0	0	0	0	0	0	0	8	0	0	0	0	0	0	0	10	0.002429189	0
OTU_846	0	0	0	2	0	0	0	0	0	0	0	0	0	0	0	0	0	0	0	0	0	0	0	0	8	0	0	0	0	0	0	10	0.002429189	0
OTU_775	0	8	0	0	0	1	0	0	0	0	0	0	0	0	0	0	0	0	0	0	0	1	0	0	0	0	0	0	0	0	0	10	0.002429189	0
OTU_1295	0	0	0	0	0	0	8	0	0	0	1	0	0	0	0	0	0	0	0	0	0	0	0	1	0	0	0	0	0	0	0	10	0.002429189	0
OTU_1510	0	0	0	0	0	0	0	0	0	0	0	0	0	0	4	0	0	0	0	0	0	0	0	0	6	0	0	0	0	0	0	10	0.002429189	0
OTU_788	10	0	0	0	0	0	0	0	0	0	0	0	0	0	0	0	0	0	0	0	0	0	0	0	0	0	0	0	0	0	0	10	0.002429189	0
OTU_816	10	0	0	0	0	0	0	0	0	0	0	0	0	0	0	0	0	0	0	0	0	0	0	0	0	0	0	0	0	0	0	10	0.002429189	0
OTU_615	0	7	0	0	0	0	0	0	0	0	0	0	0	0	0	0	0	0	0	0	1	2	0	0	0	0	0	0	0	0	0	10	0.002429189	0
OTU_1624	0	0	0	0	0	0	0	0	0	0	0	0	0	0	0	0	0	10	0	0	0	0	0	0	0	0	0	0	0	0	0	10	0.002429189	0
OTU_1660	0	0	0	7	0	0	0	0	0	0	0	0	0	0	0	0	0	2	0	0	0	0	0	0	1	0	0	0	0	0	0	10	0.002429189	0
OTU_698	0	0	0	0	0	0	0	0	0	0	5	0	2	0	0	0	0	0	0	3	0	0	0	0	0	0	0	0	0	0	0	10	0.002429189	0
OTU_772	10	0	0	0	0	0	0	0	0	0	0	0	0	0	0	0	0	0	0	0	0	0	0	0	0	0	0	0	0	0	0	10	0.002429189	0
OTU_726	0	9	0	0	0	0	0	0	0	0	0	0	0	0	0	0	0	0	0	1	0	0	0	0	0	0	0	0	0	0	0	10	0.002429189	0
OTU_925	10	0	0	0	0	0	0	0	0	0	0	0	0	0	0	0	0	0	0	0	0	0	0	0	0	0	0	0	0	0	0	10	0.002429189	0
OTU_1074	10	0	0	0	0	0	0	0	0	0	0	0	0	0	0	0	0	0	0	0	0	0	0	0	0	0	0	0	0	0	0	10	0.002429189	0
OTU_587	0	1	0	8	0	0	0	0	0	0	0	0	0	0	0	0	0	0	0	0	0	0	0	0	1	0	0	0	0	0	0	10	0.002429189	0
OTU_1640	0	0	0	0	0	0	0	0	0	0	0	0	0	8	1	0	0	0	0	0	0	0	0	1	0	0	0	0	0	0	0	10	0.002429189	0
OTU_758	0	4	0	0	0	0	0	0	0	0	0	0	0	0	0	0	0	0	0	0	0	0	6	0	0	0	0	0	0	0	0	10	0.002429189	0
OTU_709	0	0	0	0	0	0	0	0	0	0	0	0	0	0	0	0	0	0	9	0	0	0	0	0	0	1	0	0	0	0	0	10	0.002429189	0
OTU_699	0	10	0	0	0	0	0	0	0	0	0	0	0	0	0	0	0	0	0	0	0	0	0	0	0	0	0	0	0	0	0	10	0.002429189	0
OTU_712	10	0	0	0	0	0	0	0	0	0	0	0	0	0	0	0	0	0	0	0	0	0	0	0	0	0	0	0	0	0	0	10	0.002429189	0
OTU_1836	0	1	0	0	0	0	0	0	0	0	0	0	0	0	0	0	0	0	0	0	0	2	0	0	5	0	2	0	0	0	0	10	0.002429189	0
OTU_746	0	10	0	0	0	0	0	0	0	0	0	0	0	0	0	0	0	0	0	0	0	0	0	0	0	0	0	0	0	0	0	10	0.002429189	0
OTU_1617	0	0	0	0	0	0	0	0	0	0	0	0	0	0	0	0	0	0	0	0	10	0	0	0	0	0	0	0	0	0	0	10	0.002429189	0
OTU_894	9	0	0	0	0	0	0	0	0	0	1	0	0	0	0	0	0	0	0	0	0	0	0	0	0	0	0	0	0	0	0	10	0.002429189	0
OTU_744	10	0	0	0	0	0	0	0	0	0	0	0	0	0	0	0	0	0	0	0	0	0	0	0	0	0	0	0	0	0	0	10	0.002429189	0
OTU_840	0	0	0	0	0	0	0	0	0	0	0	0	0	0	0	0	10	0	0	0	0	0	0	0	0	0	0	0	0	0	0	10	0.002429189	0
OTU_1129	0	0	1	0	0	0	0	0	0	0	0	0	0	0	0	0	0	0	0	0	9	0	0	0	0	0	0	0	0	0	0	10	0.002429189	0
OTU_823	0	0	0	0	0	0	0	0	0	0	0	0	0	0	0	0	0	0	0	0	0	10	0	0	0	0	0	0	0	0	0	10	0.002429189	0
OTU_1477	0	0	0	0	0	0	10	0	0	0	0	0	0	0	0	0	0	0	0	0	0	0	0	0	0	0	0	0	0	0	0	10	0.002429189	0
OTU_834	10	0	0	0	0	0	0	0	0	0	0	0	0	0	0	0	0	0	0	0	0	0	0	0	0	0	0	0	0	0	0	10	0.002429189	0
OTU_807	0	0	0	0	7	0	0	0	0	0	2	0	0	0	1	0	0	0	0	0	0	0	0	0	0	0	0	0	0	0	0	10	0.002429189	0
OTU_969	0	0	0	0	0	0	0	0	0	0	0	0	0	0	0	0	0	0	0	0	0	0	10	0	0	0	0	0	0	0	0	10	0.002429189	0
OTU_811	10	0	0	0	0	0	0	0	0	0	0	0	0	0	0	0	0	0	0	0	0	0	0	0	0	0	0	0	0	0	0	10	0.002429189	0
OTU_873	9	0	0	0	0	0	0	0	0	0	1	0	0	0	0	0	0	0	0	0	0	0	0	0	0	0	0	0	0	0	0	10	0.002429189	0
OTU_129	0	0	0	0	0	0	0	0	0	0	1	3	0	0	0	0	0	3	0	0	0	0	0	2	0	0	0	0	0	0	0	9	0.00218627	0
OTU_303	0	0	0	0	5	0	0	0	0	0	0	0	0	0	0	0	0	3	0	0	1	0	0	0	0	0	0	0	0	0	0	9	0.00218627	0
OTU_773	0	0	0	1	0	0	0	0	2	0	1	0	4	0	0	0	0	1	0	0	0	0	0	0	0	0	0	0	0	0	0	9	0.00218627	0
OTU_918	0	0	0	1	1	0	0	0	0	5	0	0	0	0	0	0	0	1	0	0	0	0	0	1	0	0	0	0	0	0	0	9	0.00218627	0
OTU_1312	0	0	0	0	0	0	0	0	0	0	0	4	3	0	0	0	0	0	0	0	0	1	0	0	0	0	0	0	1	0	0	9	0.00218627	0
OTU_596	0	1	1	0	0	1	0	0	0	0	1	0	0	3	0	0	0	0	2	0	0	0	0	0	0	0	0	0	0	0	0	9	0.00218627	0
OTU_1147	0	0	1	0	0	0	6	0	0	0	0	0	0	0	1	0	0	0	1	0	0	0	0	0	0	0	0	0	0	0	0	9	0.00218627	0
OTU_689	0	0	1	0	0	0	0	0	0	2	1	1	0	0	0	0	0	3	0	0	0	0	0	0	0	0	0	0	0	0	1	9	0.00218627	0
OTU_1262	0	0	0	3	0	0	0	0	1	0	0	0	1	0	0	0	0	1	0	1	0	0	0	2	0	0	0	0	0	0	0	9	0.00218627	0
OTU_1113	9	0	0	0	0	0	0	0	0	0	0	0	0	0	0	0	0	0	0	0	0	0	0	0	0	0	0	0	0	0	0	9	0.00218627	0
OTU_1843	0	0	0	0	0	0	0	0	9	0	0	0	0	0	0	0	0	0	0	0	0	0	0	0	0	0	0	0	0	0	0	9	0.00218627	0
OTU_904	0	0	0	0	0	0	0	0	0	0	0	0	0	0	0	0	0	7	0	0	1	0	0	0	0	0	0	0	1	0	0	9	0.00218627	0
OTU_1117	0	0	0	0	0	0	0	0	0	0	0	0	0	0	8	1	0	0	0	0	0	0	0	0	0	0	0	0	0	0	0	9	0.00218627	0
OTU_702	9	0	0	0	0	0	0	0	0	0	0	0	0	0	0	0	0	0	0	0	0	0	0	0	0	0	0	0	0	0	0	9	0.00218627	0
OTU_803	9	0	0	0	0	0	0	0	0	0	0	0	0	0	0	0	0	0	0	0	0	0	0	0	0	0	0	0	0	0	0	9	0.00218627	0
OTU_72	0	0	0	0	0	0	0	0	0	0	0	2	0	0	0	0	1	0	0	0	0	4	0	0	0	0	0	1	0	0	0	8	0.001943351	0
OTU_219	0	0	0	0	0	0	0	0	0	0	0	1	0	0	0	0	0	7	0	0	0	0	0	0	0	0	0	0	0	0	0	8	0.001943351	0
OTU_989	0	1	0	0	0	0	0	0	0	0	1	1	0	0	0	1	0	1	0	0	0	1	0	1	0	0	0	0	0	0	1	8	0.001943351	0
OTU_595	1	0	1	0	0	0	0	4	0	0	0	0	0	0	0	0	0	0	0	0	0	2	0	0	0	0	0	0	0	0	0	8	0.001943351	0
OTU_389	0	0	0	0	0	0	0	0	0	0	0	0	0	0	0	0	0	6	0	1	0	1	0	0	0	0	0	0	0	0	0	8	0.001943351	0
OTU_1782	0	0	0	0	0	0	0	0	0	0	0	0	0	0	0	0	0	0	0	0	0	1	2	0	3	0	2	0	0	0	0	8	0.001943351	0
OTU_1226	0	0	0	4	0	0	0	0	0	0	0	1	0	0	0	0	0	1	0	0	0	0	0	0	2	0	0	0	0	0	0	8	0.001943351	0
OTU_703	1	0	0	0	0	0	0	0	0	0	0	0	0	0	5	0	0	0	0	0	0	0	0	0	0	0	0	0	2	0	0	8	0.001943351	0
OTU_43	0	2	0	0	1	0	0	0	0	0	0	0	0	3	0	0	0	0	1	0	0	0	0	0	0	0	0	1	0	0	0	8	0.001943351	0
OTU_1397	0	0	0	0	0	0	6	0	0	0	0	0	0	0	0	0	0	0	0	0	0	0	0	1	0	0	0	0	0	0	0	7	0.001700432	0
OTU_1046	0	0	0	0	2	0	0	2	0	0	0	0	0	0	0	0	0	3	0	0	0	0	0	0	0	0	0	0	0	0	0	7	0.001700432	0
OTU_1597	0	0	0	0	0	0	0	0	0	3	0	0	0	1	0	0	0	2	0	0	0	0	0	0	0	0	0	0	0	0	0	6	0.001457513	0
OTU_1718	0	0	0	1	0	0	0	0	0	3	0	0	0	0	0	0	0	2	0	0	0	0	0	0	0	0	0	0	0	0	0	6	0.001457513	0
OTU_922	0	0	0	0	0	0	0	0	0	0	0	0	0	0	2	0	0	0	0	0	0	1	0	1	0	1	0	0	0	0	0	5	0.001214595	0
OTU_89	0	0	0	0	0	0	0	0	0	0	0	0	0	0	1	0	1	0	0	0	0	2	0	0	0	0	0	0	0	1	0	5	0.001214595	0
OTU_671	0	0	0	0	0	0	0	0	0	0	0	0	0	3	0	0	0	0	0	0	0	0	0	0	0	0	0	0	2	0	0	5	0.001214595	0
OTU_1772	0	1	0	0	0	0	0	1	0	0	0	0	0	0	0	0	0	2	0	0	1	0	0	0	0	0	0	0	0	0	0	5	0.001214595	0
OTU_1558	1	0	0	1	0	0	0	0	0	2	0	0	0	1	0	0	0	0	0	0	0	0	0	0	0	0	0	0	0	0	0	5	0.001214595	0
OTU_385	0	0	0	0	0	0	3	0	0	0	0	1	0	0	0	0	0	0	0	0	0	0	0	1	0	0	0	0	0	0	0	5	0.001214595	0
OTU_154	0	0	0	0	2	0	0	0	0	0	1	0	0	0	0	0	0	0	0	0	0	1	0	0	0	0	0	0	0	0	0	4	0.000971676	0
OTU_451	0	0	0	0	0	0	0	0	0	0	0	0	0	0	1	0	0	1	0	0	1	0	0	1	0	0	0	0	0	0	0	4	0.000971676	0
OTU_544	0	0	0	4	0	0	0	0	0	0	0	0	0	0	0	0	0	0	0	0	0	0	0	0	0	0	0	0	0	0	0	4	0.000971676	0
OTU_1515	0	0	0	0	1	0	0	0	0	0	0	0	0	0	1	0	0	0	0	0	1	0	0	1	0	0	0	0	0	0	0	4	0.000971676	0
OTU_657	0	0	0	0	0	0	0	0	0	0	0	0	0	0	0	0	0	4	0	0	0	0	0	0	0	0	0	0	0	0	0	4	0.000971676	0
OTU_238	0	0	0	0	0	0	0	0	0	0	0	0	0	0	0	0	0	2	0	0	0	1	0	0	0	0	0	0	0	1	0	4	0.000971676	0
OTU_529	0	0	0	0	0	1	0	0	0	0	0	0	0	0	1	0	0	1	0	0	0	0	0	0	0	1	0	0	0	0	0	4	0.000971676	0
OTU_681	0	0	0	0	0	0	0	0	0	0	0	0	0	0	4	0	0	0	0	0	0	0	0	0	0	0	0	0	0	0	0	4	0.000971676	0
OTU_1405	0	0	0	0	0	0	0	0	0	0	0	0	0	0	1	0	0	2	0	0	0	0	0	0	0	0	0	1	0	0	0	4	0.000971676	0
OTU_201	0	1	1	0	0	1	0	0	0	0	0	0	0	0	0	0	0	0	0	0	0	0	0	0	0	0	0	0	0	0	0	3	0.000728757	0
OTU_662	0	0	0	3	0	0	0	0	0	0	0	0	0	0	0	0	0	0	0	0	0	0	0	0	0	0	0	0	0	0	0	3	0.000728757	0
OTU_988	0	0	0	0	0	0	0	0	1	0	0	0	0	0	0	0	0	2	0	0	0	0	0	0	0	0	0	0	0	0	0	3	0.000728757	0
OTU_860	0	0	0	0	0	0	0	0	0	0	0	0	0	0	0	0	0	3	0	0	0	0	0	0	0	0	0	0	0	0	0	3	0.000728757	0
OTU_590	0	0	0	0	0	0	0	0	0	0	0	0	0	0	0	0	0	3	0	0	0	0	0	0	0	0	0	0	0	0	0	3	0.000728757	0
OTU_626	0	0	1	0	0	0	0	0	0	0	1	0	0	0	0	0	0	0	0	0	0	0	0	0	0	0	0	0	0	0	1	3	0.000728757	0
OTU_666	1	0	0	0	0	1	0	0	0	0	0	0	0	1	0	0	0	0	0	0	0	0	0	0	0	0	0	0	0	0	0	3	0.000728757	0
OTU_1744	0	0	0	0	0	0	0	0	0	0	0	0	0	0	1	0	1	0	0	0	1	0	0	0	0	0	0	0	0	0	0	3	0.000728757	0
OTU_242	0	0	0	0	0	0	0	0	0	0	1	0	0	0	0	0	0	0	0	0	0	0	0	0	0	1	0	0	0	0	0	2	0.000485838	0
OTU_314	0	0	0	0	0	0	0	0	0	0	0	1	0	0	0	0	0	0	1	0	0	0	0	0	0	0	0	0	0	0	0	2	0.000485838	0
OTU_331	0	0	0	0	0	0	0	0	0	0	0	1	1	0	0	0	0	0	0	0	0	0	0	0	0	0	0	0	0	0	0	2	0.000485838	0
OTU_427	0	0	0	0	0	0	0	0	0	0	0	0	0	0	0	0	0	2	0	0	0	0	0	0	0	0	0	0	0	0	0	2	0.000485838	0
OTU_506	0	0	0	0	2	0	0	0	0	0	0	0	0	0	0	0	0	0	0	0	0	0	0	0	0	0	0	0	0	0	0	2	0.000485838	0
OTU_375	0	0	0	0	0	0	0	0	0	0	0	0	0	0	0	0	0	1	0	0	0	0	0	0	0	0	0	0	0	1	0	2	0.000485838	0
OTU_606	0	0	0	0	0	0	0	0	0	0	1	0	0	0	0	0	0	1	0	0	0	0	0	0	0	0	0	0	0	0	0	2	0.000485838	0
OTU_792	0	0	0	0	0	0	0	0	0	0	0	0	2	0	0	0	0	0	0	0	0	0	0	0	0	0	0	0	0	0	0	2	0.000485838	0
OTU_1353	0	0	0	0	0	0	0	0	1	0	0	0	0	0	0	0	0	0	0	0	0	0	0	0	0	0	0	0	0	0	0	1	0.000242919	0
OTU_281	0	0	0	0	0	0	0	0	0	0	0	0	0	0	0	0	0	0	0	0	1	0	0	0	0	0	0	0	0	0	0	1	0.000242919	0
OTU_346	0	0	0	0	0	0	0	0	0	0	0	0	0	0	0	0	0	0	1	0	0	0	0	0	0	0	0	0	0	0	0	1	0.000242919	0
OTU_355	0	0	0	0	0	0	0	0	0	0	1	0	0	0	0	0	0	0	0	0	0	0	0	0	0	0	0	0	0	0	0	1	0.000242919	0
OTU_528	0	0	0	0	0	0	0	0	0	0	0	0	0	0	0	0	0	0	0	0	1	0	0	0	0	0	0	0	0	0	0	1	0.000242919	0
OTU_714	0	0	0	0	0	0	0	0	0	0	0	0	0	0	0	0	0	0	0	0	1	0	0	0	0	0	0	0	0	0	0	1	0.000242919	0
OTU_684	0	0	0	0	0	0	0	0	0	0	0	0	0	0	0	0	0	0	0	0	0	1	0	0	0	0	0	0	0	0	0	1	0.000242919	0
OTU_1018	0	0	1	0	0	0	0	0	0	0	0	0	0	0	0	0	0	0	0	0	0	0	0	0	0	0	0	0	0	0	0	1	0.000242919	0
OTU_921	0	0	0	0	1	0	0	0	0	0	0	0	0	0	0	0	0	0	0	0	0	0	0	0	0	0	0	0	0	0	0	1	0.000242919	0
OTU_329	0	0	0	0	0	0	0	0	0	0	0	0	0	0	0	0	0	0	0	0	0	0	0	1	0	0	0	0	0	0	0	1	0.000242919	0
OTU_1811	0	0	0	0	1	0	0	0	0	0	0	0	0	0	0	0	0	0	0	0	0	0	0	0	0	0	0	0	0	0	0	1	0.000242919	0
OTU_752	0	0	0	0	0	0	0	0	0	0	0	0	0	1	0	0	0	0	0	0	0	0	0	0	0	0	0	0	0	0	0	1	0.000242919	0
