# Supplementary material for: Eukaryotic and cyanobacterial communities associated with marine snow particles in the oligotrophic Sargasso Sea
Source: Sci Rep. 2019 Jun 20;9:8891. doi: 10.1038/s41598-019-45146-7 (PMC6586830; doi:10.1038/s41598-019-45146-7)
Supplement: Supplementary file 5 — Supplementary Dataset 5 [file 41598_2019_45146_MOESM5_ESM.csv]

station	Copepoda	Radiolaria (Large)	Radiolaria (Small)	Siphonophores	Hydromedusae	Chaetognatha	Appendicularia	Doliolida	Pyrosomatida	Salpida	Diatoms	Ciliates	Dinoflagellates	Picoeukaryotes	Synechococcus	Proclorococcus	OTU_1805	OTU_2	OTU_5	OTU_4	OTU_7	OTU_8	OTU_6	OTU_1255	OTU_10	OTU_13	OTU_9	OTU_14	OTU_22	OTU_31	OTU_15	OTU_16	OTU_20	OTU_239	OTU_17	OTU_18	OTU_908	OTU_19	OTU_24	OTU_26	OTU_32	OTU_21	OTU_30	OTU_29	OTU_36	OTU_526	OTU_1021	OTU_3	OTU_34
st11	591.8233	0	2.5169	22.7395	0.6085	8.1139	0.6011	0.093	0	0.405	61.6972	43.1971	135.8176	86.0337	79.1261	236.6939	59	754	28	282	290	5	5	0	5	12	1	8	188	1728	0	14	1	0	0	0	3	0	1	2	1092	0	0	12	0	1	1	8	0
st12	211.1204	0	0.045	NA	NA	NA	0	NA	NA	NA	NA	NA	NA	47.9293	74.7148	162.589	20155	7465	82	24	5033	416	13020	33	9	363	29	610	15	17	0	34	3	0	0	0	6	3922	1	16	14	29	140	0	0	120	0	366	0
st12	211.1204	0	0.045	NA	NA	NA	0	NA	NA	NA	NA	NA	NA	47.9293	74.7148	162.589	12678	74	4	6	11	2	10	1	0	1	1	3	583	473	0	8	0	0	0	0	4	5	0	1	9	0	7	2774	0	19	0	1028	0
st14	277.6528	0	0.0939	12.4793	0.1479	15.3703	1.3118	0.1068	0	0.034	0.4199	12.6805	76.8455	72.7629	92.6739	139.126	14	1769	5	1676	1	10	1	11	2	100	0	6	3	19	0	6	1069	0	0	1	4	0	0	1174	240	10	1	0	0	805	3	4	0
st18	356.4977	0	0	5.39	0.32	26.663	0	0.102	0.2939	0.1918	0.1089	12.5853	24.9952	92.3671	102.0345	237.1304	205	440	1549	70	15	29	30	16	24	12	5	115	8	57	0	117	64	6	0	0	5	16	62	2028	5	38	1971	15	2	8	0	12	1
st18	356.4977	0	0	5.39	0.32	26.663	0	0.102	0.2939	0.1918	0.1089	12.5853	24.9952	92.3671	102.0345	237.1304	8	13	5	4	4	0	3	1	0	7423	0	1	2	5	0	6	5	0	0	0	0	1	4	3	0	0	6	0	14	390	0	1	0
st18	356.4977	0	0	5.39	0.32	26.663	0	0.102	0.2939	0.1918	0.1089	12.5853	24.9952	92.3671	102.0345	237.1304	0	14	21	5	0	0	0	0	0	0	0	1	5243	50	0	0	0	0	0	0	199	0	0	0	1	0	0	0	3	0	1	0	0
st18	356.4977	0	0	5.39	0.32	26.663	0	0.102	0.2939	0.1918	0.1089	12.5853	24.9952	92.3671	102.0345	237.1304	3	38	22	3	2	7	3	0	0	3	0	0	9	76	0	5079	1	11	0	7	3	2	2	18	3	3	0	1	0	1	0	1	0
st20	363.8555	0	0.2743	3.42	0.59	26.6926	0	0.2389	0	0.2773	9.2241	29.0556	60.3168	52.567	116.9337	142.1963	460	391	2329	5822	11	350	9	12	59	9	0	879	80	85	0	0	41	82	0	1	8	6	71	0	0	24	0	0	30	2	2183	21	29
st20	363.8555	0	0.2743	3.42	0.59	26.6926	0	0.2389	0	0.2773	9.2241	29.0556	60.3168	52.567	116.9337	142.1963	1289	11324	22	177	5	1	0	1	28	41	0	27	10	2	0	0	7	0	0	0	14	0	3	4	3	8	0	1	0	0	3	66	0
st20	363.8555	0	0.2743	3.42	0.59	26.6926	0	0.2389	0	0.2773	9.2241	29.0556	60.3168	52.567	116.9337	142.1963	418	173	3538	42	119	31	31	32	4968	9	11	62	249	8	0	14	25	9	0	4	578	0	23	5	2	46	3	0	4	4	5	33	2
st20	363.8555	0	0.2743	3.42	0.59	26.6926	0	0.2389	0	0.2773	9.2241	29.0556	60.3168	52.567	116.9337	142.1963	1	337	10	58	0	3	0	0	7	0	0	0	0	31	0	0	51	2	0	3	1	0	0	0	2	1	0	0	0	0	2	3	2
st28	209.3279	2113.6875	0	9.4034	0	15.7403	0.4945	0.079	0E+00	0.1244	1.3489	47.8397	95.4368	NA	NA	NA	383	252	2392	14935	2	21	0	10	0	512	1	28	21	374	3	1	11	5	3	3	0	17	1722	6	943	4	130	0	0	185	9	9	1
st28	209.3279	2113.6875	0	9.4034	0	15.7403	0.4945	0.079	0E+00	0.1244	1.3489	47.8397	95.4368	NA	NA	NA	548	3410	64	53	5	3417	0	1	5	18	0	40	3	60	0	31	7	4424	0	4373	6	1	9	10	3	1572	1	0	0	0	0	25	0
st28	209.3279	2113.6875	0	9.4034	0	15.7403	0.4945	0.079	0E+00	0.1244	1.3489	47.8397	95.4368	NA	NA	NA	72	792	12530	17	12	97	3	237	3	1	9	69	124	2	0	7	49	42	0	0	10	0	10	3	2	10	20	0	7	0	0	5	0
st28	209.3279	2113.6875	0	9.4034	0	15.7403	0.4945	0.079	0E+00	0.1244	1.3489	47.8397	95.4368	NA	NA	NA	1264	35	29	10	110	1536	2	80	2640	45	2	20	8	292	0	0	1	3	0	12	4	11	48	3	50	16	39	11	0	37	1	71	1922
st28	209.3279	2113.6875	0	9.4034	0	15.7403	0.4945	0.079	0E+00	0.1244	1.3489	47.8397	95.4368	NA	NA	NA	13	129	8	15	56	2	8	10	4	8	3	3	3	762	0	0	3	0	0	0	0	1	13	0	444	6	3	0	11	0	0	17	0
st30	276.7017	65.37	0	13.8265	0.063	5.483	0.72215	0.0033855	0.00816345	0.44775	6.3883	27.64305	57.7002	65.9799	103.1498	247.3576	8	6431	27	522	32	2	4	37	12	3	7	14	4	54	5750	210	223	0	4525	0	5	0	201	17	4	28	0	0	20	1	1	4	0
st30	276.7017	65.37	0	13.8265	0.063	5.483	0.72215	0.0033855	0.00816345	0.44775	6.3883	27.64305	57.7002	65.9799	103.1498	247.3576	3768	769	77	393	6874	3600	19	73	83	525	17	145	31	15	0	9	12	2	0	0	1	8	16	1	38	80	313	0	6	412	34	55	26
st30	276.7017	65.37	0	13.8265	0.063	5.483	0.72215	0.0033855	0.00816345	0.44775	6.3883	27.64305	57.7002	65.9799	103.1498	247.3576	2712	48	1475	31	71	271	605	1531	60	29	0	3976	11	131	0	0	6	0	3	1	2	19	14	92	105	138	82	0	46	76	4	144	27
st30	276.7017	65.37	0	13.8265	0.063	5.483	0.72215	0.0033855	0.00816345	0.44775	6.3883	27.64305	57.7002	65.9799	103.1498	247.3576	1260	32	324	5	600	31	44	329	274	5	0	1332	8	187	0	8	16	1	0	2	3	5	1	11	310	19	2	1	1	8	0	158	0
st30	276.7017	65.37	0	13.8265	0.063	5.483	0.72215	0.0033855	0.00816345	0.44775	6.3883	27.64305	57.7002	65.9799	103.1498	247.3576	194	85	230	5	544	47	272	2175	1894	93	16	436	12	274	0	1	14	0	2	5	28	103	91	17	63	569	53	24	284	99	0	25	23
st30	276.7017	65.37	0	13.8265	0.063	5.483	0.72215	0.0033855	0.00816345	0.44775	6.3883	27.64305	57.7002	65.9799	103.1498	247.3576	2971	63	46	0	6	55	57	10	60	5	5108	633	1	50	0	0	2	0	0	0	0	0	4	2	29	347	16	11	1	5	0	125	3
st30	276.7017	65.37	0	13.8265	0.063	5.483	0.72215	0.0033855	0.00816345	0.44775	6.3883	27.64305	57.7002	65.9799	103.1498	247.3576	3	512	0	35	2	21	0	1	0	6	0	16	1137	310	18	58	96	18	12	18	3271	0	50	27	1	14	0	0	0	0	0	2	0
st30	276.7017	65.37	0	13.8265	0.063	5.483	0.72215	0.0033855	0.00816345	0.44775	6.3883	27.64305	57.7002	65.9799	103.1498	247.3576	1	17	0	0	823	4	56	3878	1	103	0	1	9	9	0	0	2962	1	0	6	0	0	776	0	0	11	66	0	18	58	0	1	0
st30	276.7017	65.37	0	13.8265	0.063	5.483	0.72215	0.0033855	0.00816345	0.44775	6.3883	27.64305	57.7002	65.9799	103.1498	247.3576	41	31	19	20	2274	87	7	10	3	54	3781	232	1	38	0	1	1	1	0	0	0	5	424	0	15	91	76	0	1	138	0	7	0
st30	276.7017	65.37	0	13.8265	0.063	5.483	0.72215	0.0033855	0.00816345	0.44775	6.3883	27.64305	57.7002	65.9799	103.1498	247.3576	8	1253	44	7	1	5241	38	1898	0	15	1	13	0	1	0	1	4	4	0	0	1	0	1	3	1	1	4	0	0	6	0	4	0
st30	276.7017	65.37	0	13.8265	0.063	5.483	0.72215	0.0033855	0.00816345	0.44775	6.3883	27.64305	57.7002	65.9799	103.1498	247.3576	216	108	0	54	597	11	8	74	47	6	0	35	0	14	0	0	27	1	0	2	0	20	48	1	6	185	0	0	2359	0	0	8	50
st30	276.7017	65.37	0	13.8265	0.063	5.483	0.72215	0.0033855	0.00816345	0.44775	6.3883	27.64305	57.7002	65.9799	103.1498	247.3576	86	25	2	60	17	15	7	43	137	1	0	71	20	122	0	0	3	8	0	0	0	8	17	0	45	20	1	0	10	0	1	4	2
st30	276.7017	65.37	0	13.8265	0.063	5.483	0.72215	0.0033855	0.00816345	0.44775	6.3883	27.64305	57.7002	65.9799	103.1498	247.3576	4	14	2	1	9	0	6	4	4	25	0	4	2	1	0	1	13	0	0	0	7	0	4	0	0	0	1	0	22	1	0	0	0
st33	118.7992	121.7971	0	4.2524	0	21.3478	0.2937	0.4758	0.0251	1.3871	3.4063	62.4906	84.294	78.3723	76.0759	248.3352	0	135	89	1	0	1	0	0	1	64	3	1	1	634	0	0	0	0	0	0	0	0	1	1	1	0	70	132	0	15	0	2	5
[truncated: 205 more columns]
