# Supplementary material for: Eukaryotic and cyanobacterial communities associated with marine snow particles in the oligotrophic Sargasso Sea
Source: Sci Rep. 2019 Jun 20;9:8891. doi: 10.1038/s41598-019-45146-7 (PMC6586830; doi:10.1038/s41598-019-45146-7)
Supplement: Supplementary file 6 — Supplementary Dataset 6 [file 41598_2019_45146_MOESM6_ESM.csv]

#SampleID	BarcodeSequence	PrimerLinkerSequence	Description	A. anguilla Stomach #	Larvae length (mm)	Gut Condition:	Station #	Activity #	Capture date	Capture Location North (Decimal)	Capture Location West (Decimal)
1	CAGGACGTTCCTGAGC		eel	1	14.5	empty	30	337	01-Apr-14	25.6453833	-62.7849833
2	CAGGACGTTAGGCATG		eel	2	17.5	full	30	337	01-Apr-14	25.6453833	-62.7849833
3	CAGGACGTATTACTCG		eel	3	16	empty	30	337	01-Apr-14	25.6453833	-62.7849833
4	GTAAGGAGTCCTGAGC		eel	4	15.5	full	30	337	01-Apr-14	25.6453833	-62.7849833
5	CAGGACGTCGCTCATT		eel	5	12.5	full	30	337	01-Apr-14	25.6453833	-62.7849833
7	GTAAGGAGTAGGCATG		eel	7	15	full	30	337	01-Apr-14	25.6453833	-62.7849833
11	GGCTCTGAGCGCGAGA		eel	11	13	full	30	338	01-Apr-14	25.6282667	-62.8019667
12	GTAAGGAGATTACTCG		eel	12	14	full	30	338	01-Apr-14	25.6282667	-62.8019667
13	CAGGACGTTCTCCGGA		eel	13	9.2	empty	30	338	01-Apr-14	25.6282667	-62.8019667
14	GTAAGGAGCGCTCATT		eel	14	11.3	full	30	338	01-Apr-14	25.6282667	-62.8019667
16	CAGGACGTGGAATCTC		eel	16	16.7	full	30	338	01-Apr-14	25.6282667	-62.8019667
17	GTAAGGAGCGAGTAAT		eel	17	17	full	30	338	01-Apr-14	25.6282667	-62.8019667
18	GTAAGGAGTCTCCGGA		eel	18	15.5	empty	30	338	01-Apr-14	25.6282667	-62.8019667
19	GTAAGGAGAATGAGCG		eel	19	11.8	full	30	338	01-Apr-14	25.6282667	-62.8019667
20	GTAAGGAGGGAATCTC		eel	20	14	empty	30	338	01-Apr-14	25.6282667	-62.8019667
21	GTAAGGAGACGAATTC		eel	21	11	full	30	338	01-Apr-14	25.6282667	-62.8019667
22	CAGGACGTACGAATTC		eel	22	12.5	full	30	338	01-Apr-14	25.6282667	-62.8019667
23	AGGCGAAGATTACTCG		eel	23	16.5	full	30	338	01-Apr-14	25.6282667	-62.8019667
24	GTACTGACTCCTGAGC		eel	24	16.8	full	30	338	01-Apr-14	25.6282667	-62.8019667
25	ACTGCATATCCTGAGC		eel	25	14	empty	30	338	01-Apr-14	25.6282667	-62.8019667
26	GTACTGACTAGGCATG		eel	26	16	full	30	338	01-Apr-14	25.6282667	-62.8019667
27	ACTGCATATAGGCATG		eel	27	15.5	empty	30	338	01-Apr-14	25.6282667	-62.8019667
28	GTACTGACATTACTCG		eel	28	14.8	full	30	339	01-Apr-14	25.6457833	-62.789
29	GTACTGACCGCTCATT		eel	29	15.3	full	30	339	01-Apr-14	25.6457833	-62.789
31	GTACTGACGAGATTCC		eel	31	14.5	full	30	339	01-Apr-14	25.6457833	-62.789
32	ACTGCATAATTACTCG		eel	32	14.5	full	30	339	01-Apr-14	25.6457833	-62.789
33	GTACTGACATTCAGAA		eel	33	12.5	full	30	339	01-Apr-14	25.6457833	-62.789
34	ACTGCATACGCTCATT		eel	34	13.3	full	30	339	01-Apr-14	25.6457833	-62.789
35	ACTGCATAGAGATTCC		eel	35	13.5	full	30	339	01-Apr-14	25.6457833	-62.789
36	GTACTGACCGAGTAAT		eel	36	11.5	empty	30	339	01-Apr-14	25.6457833	-62.789
37	ACTGCATACGAGTAAT		eel	37	14.3	full	30	339	01-Apr-14	25.6457833	-62.789
38	ACTGCATATCTCCGGA		eel
39	ACTGCATAAATGAGCG		eel	39	17.8	empty	30	339	01-Apr-14	25.6457833	-62.789
41	ACTGCATAGGAATCTC		eel	41	12.9	empty	30	339	01-Apr-14	25.6457833	-62.789
42	ACTGCATAACGAATTC		eel	42	16.7	empty	30	339	01-Apr-14	25.6457833	-62.789
44	GTACTGACTCTCCGGA		eel	44	17.5	full	30	339	01-Apr-14	25.6457833	-62.789
45	GTACTGACAATGAGCG		eel	45	16.5	empty	30	339	01-Apr-14	25.6457833	-62.789
47	GTACTGACGGAATCTC		eel	47	20	empty	30	339	01-Apr-14	25.6457833	-62.789
53	GTACTGACACGAATTC		eel	53	16.9	full	30	339	01-Apr-14	25.6457833	-62.789
59	GTAAGGAGCTATCGCT		eel	59	16.5	full	30	339	01-Apr-14	25.6457833	-62.789
60	ACTGCATACTATCGCT		eel	60	14.6	full	30	339	01-Apr-14	25.6457833	-62.789
64	ATAGAGGCTGCCTCTT		eel	64	18.4	full	30	339	01-Apr-14	25.6457833	-62.789
65	CCTATCCTATTCAGAA		eel	65	15.2	full	30	339	01-Apr-14	25.6457833	-62.789
67	CCTATCCTCGAGTAAT		eel	67	19.3	empty	30	339	01-Apr-14	25.6457833	-62.789
68	CCTATCCTTCTCCGGA		eel	68	17.7	empty	30	339	01-Apr-14	25.6457833	-62.789
73	AGGCGAAGCTATCGCT		eel	73	16.1	full	30	339	01-Apr-14	25.6457833	-62.789
74	ATAGAGGCCTATCGCT		eel	74	18.8	full	30	339	01-Apr-14	25.6457833	-62.789
76	GGCTCTGATCCTGAGC		eel	76	16	empty	30	339	01-Apr-14	25.6457833	-62.789
90	GGCTCTGAGAGATTCC		eel	90	17	empty	30	340	01-Apr-14	25.6268667	-62.79955
91	GGCTCTGATCTCCGGA		eel
93	GGCTCTGAAATGAGCG		eel	93	18	empty	30	340	01-Apr-14	25.6268667	-62.79955
94	GGCTCTGAGGAATCTC		eel	94	16.6	empty	30	340	01-Apr-14	25.6268667	-62.79955
95	GGCTCTGAACGAATTC		eel	95	14	full	30	340	01-Apr-14	25.6268667	-62.79955
101	AGGCGAAGTAGGCATG		eel	101	16.6	full	30	341	01-Apr-14	25.6422	-62.78705
103	GTAAGGAGTTCTGAAT		eel	103	11.6	full	30	341	01-Apr-14	25.6422	-62.78705
106	AGGCGAAGCGCTCATT		eel	106	16.1	full	30	326	31-Mar-14	25.6512667	-62.7877667
107	AGGCGAAGGAGATTCC		eel	107	14	full	30	326	31-Mar-14	25.6512667	-62.7877667
109	AGGCGAAGAATGAGCG		eel	109	16.6	full	30	326	31-Mar-14	25.6512667	-62.7877667
111	AGGCGAAGACGAATTC		eel	111	16.1	full	30	326	31-Mar-14	25.6512667	-62.7877667
118	ATAGAGGCTCCTGAGC		eel	118	17.8	full	30	326	31-Mar-14	25.6512667	-62.7877667
121	ATAGAGGCTAGGCATG		eel	121	12.4	full	30	326	31-Mar-14	25.6512667	-62.7877667
126	ATAGAGGCATTACTCG		eel	126	12.6	empty	35	400	03-Apr-14	27.50965	-62.7235667
129	ATAGAGGCCGCTCATT		eel
130	ATAGAGGCGAGATTCC		eel	130	13.8	full	35	400	03-Apr-14	27.50965	-62.7235667
132	CCTATCCTCAGCCTCG		eel	132	12.3	empty	35	400	03-Apr-14	27.50965	-62.7235667
133	ATAGAGGCCGAGTAAT		eel	133	17.7	full	35	400	03-Apr-14	27.50965	-62.7235667
134	ATAGAGGCTCTCCGGA		eel	134	12.7	full	35	400	03-Apr-14	27.50965	-62.7235667
135	ATAGAGGCAATGAGCG		eel	135	12.2	full	35	400	03-Apr-14	27.50965	-62.7235667
136	ATAGAGGCGGAATCTC		eel	136	20.5	full	35	400	03-Apr-14	27.50965	-62.7235667
137	ATAGAGGCACGAATTC		eel	137	12.4	empty	35	400	03-Apr-14	27.50965	-62.7235667
139	CCTATCCTTGCCTCTT		eel	139	12.1	full	51	55	12-Apr-14	28.1808167	-56.96035
141	CAGGACGTTGCCTCTT		eel	141	13	full	51	55	12-Apr-14	28.1808167	-56.96035
143	CAGGACGTGCGCATTA		eel	143	14.1	full	52	64	12-Apr-14	28.34305	-56.9616333
145	CAGGACGTGCGCGAGA		eel	145	14.6	full	52	64	12-Apr-14	28.34305	-56.9616333
146	GTACTGACTGCCTCTT		eel	146	13.6	full	52	64	12-Apr-14	28.34305	-56.9616333
156	GTACTGACCATAGCCG		eel	156	24.7	empty	55	78	14-Apr-14	27.8495	-53.4766667
158	CCTATCCTGAGATTCC		eel	158	18.1	empty	55	78	14-Apr-14	27.8495	-53.4766667
159	GTACTGACGCGCGAGA		eel	159	18	empty	55	78	14-Apr-14	27.8495	-53.4766667
s10	GGCTCTGAAGCTTCAG		snow	s10			14
s11	GGCTCTGAGCGCATTA		snow	s11			18
s12	GGCTCTGACATAGCCG		snow	s12			18
s13	GGCTCTGATTCGCGGA		snow	s13			18
s14	GTACTGACCAGCCTCG		snow	s14			18
s15	AGGCGAAGCAGCCTCG		snow	s15			20
s16	AGGCGAAGTGCCTCTT		snow	s16			20
s17	AGGCGAAGTTCTGAAT		snow	s17			20
s18	AGGCGAAGGGAATCTC		snow	s18			20
s24	AGGCGAAGCATAGCCG		snow	s24			28
s25	AGGCGAAGTTCGCGGA		snow	s25			28
s26	AGGCGAAGGCGCGAGA		snow	s26			28
s27	ATAGAGGCCAGCCTCG		snow	s27			28
s28	GTACTGACTTCTGAAT		snow	s28			28
s29	ATAGAGGCTTCTGAAT		snow	s29			30
s3	GGCTCTGACAGCCTCG		snow	s3			11
s30	ATAGAGGCAGCTTCAG		snow	s30			30
s31	ATAGAGGCGCGCATTA		snow	s31			30
s32	ATAGAGGCCATAGCCG		snow	s32			30
s33	GTACTGACAGCTTCAG		snow	s33			30
s34	GTACTGACGCGCATTA		snow	s34			30
s37	GGCTCTGATAGGCATG		snow	s37			30
s38	CCTATCCTAGCTTCAG		snow	s38			30
s39	CCTATCCTGCGCATTA		snow	s39			30
s4	GGCTCTGATGCCTCTT		snow	s4			12
s40	CCTATCCTCATAGCCG		snow	s40			30
s41	CCTATCCTTTCGCGGA		snow	s41			30
s42	CCTATCCTGCGCGAGA		snow	s42			30
s45	CAGGACGTTTCTGAAT		snow	s45			30
s48	CAGGACGTCATAGCCG		snow	s48			33
s6	GGCTCTGATTCTGAAT		snow	s6			12
